# Supplementary material for: Genomic Prediction Accuracy of Seven Breeding Selection Traits Improved by QTL Identification in Flax
Source: Int J Mol Sci. 2020 Feb 25;21(5):1577. doi: 10.3390/ijms21051577 (PMC7084455; doi:10.3390/ijms21051577)
Supplement: Supplementary file 1 [file ijms-21-01577-s001.zip]

Archive with 3 entries (2 files):
- ijms-717933 suppl for final/
- ijms-717933 suppl for final/Table_S1,3,4,5,6,7.pdf
- ijms-717933 suppl for final/Table_S2.xlsx
