# Supplementary material for: Genomic Prediction Accuracy of Seven Breeding Selection Traits Improved by QTL Identification in Flax
Source: Int J Mol Sci. 2020 Feb 25;21(5):1577. doi: 10.3390/ijms21051577 (PMC7084455; doi:10.3390/ijms21051577)
Supplement: Supplementary file 1 [file ijms-21-01577-s001.zip › ijms-717933 suppl for final/Table_S2.xlsx]

## Sheet: all_model_qtns_raw_file
Table S2. QTNs/QTL identified for the seven traits.
Trait	Model	Model types	Trait/Env	QTN	Chr	Loc	RTM block ID	Block start	Block end	R2 (%)
OIL	RTM-GWAS	BM	OIL_BLUEs	Lu1-270833	1	270833	7	270833	NA	7.418
OIL	RTM-GWAS	BM	OIL_2011_BLUEs	Lu1-270833	1	270833	7	270833	NA	7.418
DTM	RTM-GWAS	BM	DTM_S2012	Lu1-1779976	1	1779976	21	1779976	NA	0.2861
DTM	RTM-GWAS	BM	DTM_S2012	Lu1-2442750	1	2442750	26	2442750	2455047	0.5854
PRO	RTM-GWAS	BM	PRO_S_BLUEs	Lu1-2558588	1	2558588	30	2558588	NA	2.6098
IOD	RTM-GWAS	BM	IOD_M2009	Lu1-2854492	1	2854492	36	2854492	NA	7.9648
OIL	pLARmEB	SM	OIL_M2011	Lu1-2866873	1	2866873	38	2866873	NA	19.4874
YLD	RTM-GWAS	BM	YLD_2009_BLUEs	Lu1-2870107	1	2870107	39	2870107	NA	10.7625
PRO	FarmCPU	SM	PRO_M2011	Lu1-3043684	1	3043684	42	3043684	3054869	6.62
PRO	RTM-GWAS	BM	PRO_BLUEs	Lu1-3045607	1	3045607	42	3043684	3054869	1.3358
PRO	RTM-GWAS	BM	PRO_M2011	Lu1-3045607	1	3045607	42	3043684	3054869	1.3358
PRO	RTM-GWAS	BM	PRO_S2012	Lu1-3045607	1	3045607	42	3043684	3054869	1.3358
PRO	RTM-GWAS	BM	PRO_S_BLUEs	Lu1-3045607	1	3045607	42	3043684	3054869	1.3358
PRO	RTM-GWAS	BM	PRO_M_BLUEs	Lu1-3045607	1	3045607	42	3043684	3054869	1.3358
PRO	RTM-GWAS	BM	PRO_2011_BLUEs	Lu1-3045607	1	3045607	42	3043684	3054869	1.3358
PRO	RTM-GWAS	BM	PRO_2012_BLUEs	Lu1-3045607	1	3045607	42	3043684	3054869	1.3358
IOD	RTM-GWAS	BM	IOD_M2011	Lu1-3180000	1	3180000	45	3180000	3246850	6.5761
IOD	RTM-GWAS	BM	IOD_M2012	Lu1-3180000	1	3180000	45	3180000	3246850	6.5761
IOD	RTM-GWAS	BM	IOD_M_BLUEs	Lu1-3180000	1	3180000	45	3180000	3246850	6.5761
LIN	RTM-GWAS	BM	LIN_M2012	Lu1-3180000	1	3180000	45	3180000	3246850	5.598
IOD	RTM-GWAS	BM	IOD_M2010	Lu1-3312624	1	3312624	47	3312624	3312633	0.0842
IOD	RTM-GWAS	BM	IOD_S2012	Lu1-3430837	1	3430837	50	3423785	3430837	1.9322
IOD	RTM-GWAS	BM	IOD_2010_BLUEs	Lu1-3452491	1	3452491	52	3443556	3452491	2.04
IOD	RTM-GWAS	BM	IOD_S2010	Lu1-3636311	1	3636311	54	3583624	3638318	1.5712
LIO	RTM-GWAS	BM	LIO_S2010	Lu1-3636311	1	3636311	54	3583624	3638318	0.581
OIL	RTM-GWAS	BM	OIL_S2011	Lu1-3836616	1	3836616	57	3836616	3836631	7.8622
OIL	RTM-GWAS	BM	OIL_S2012	Lu1-3836616	1	3836616	57	3836616	3836631	7.8622
OIL	RTM-GWAS	BM	OIL_S_BLUEs	Lu1-3836616	1	3836616	57	3836616	3836631	7.8622
OIL	RTM-GWAS	BM	OIL_2012_BLUEs	Lu1-3836616	1	3836616	57	3836616	3836631	7.8622
YLD	RTM-GWAS	BM	YLD_M2010	Lu1-3988721	1	3988721	60	3988721	NA	5.1402
YLD	RTM-GWAS	BM	YLD_M_BLUEs	Lu1-3988721	1	3988721	60	3988721	NA	5.1402
IOD	FarmCPU	SM	IOD_S2012	Lu1-4135529	1	4135529	64	4135191	4135529	0.4214
LIN	FarmCPU	SM	LIN_M2012	Lu1-4135529	1	4135529	64	4135191	4135529	0.1545
LIN	FarmCPU	SM	LIN_M2012	Lu1-4135529	1	4135529	64	4135191	4135529	0.1545
LIN	mrMLM	SM	LIN_S2012	Lu1-4135529	1	4135529	64	4135191	4135529	0.1545
LIO	pLARmEB	SM	LIO_BLUEs	Lu1-4135529	1	4135529	64	4135191	4135529	0.0639
LIN	RTM-GWAS	BM	LIN_2012_BLUEs	Lu1-4227955	1	4227955	68	4218399	4228565	0.086
LIO	RTM-GWAS	BM	LIO_2012_BLUEs	Lu1-4227955	1	4227955	68	4218399	4228565	0.0551
IOD	RTM-GWAS	BM	IOD_BLUEs	Lu1-4255698	1	4255698	70	4255698	NA	9.8506
LIN	RTM-GWAS	BM	LIN_M2010	Lu1-4255698	1	4255698	70	4255698	NA	11.5439
IOD	FASTmrMLM	SM	IOD_M2012	Lu1-4261334	1	4261334	71	4255701	4343242	7.8036
YLD	RTM-GWAS	BM	YLD_2009_BLUEs	Lu1-4351401	1	4351401	73	4351401	NA	0.0271
YLD	pKWmEB	SM	YLD_S2011	Lu1-4527573	1	4527573	77	4515097	4527573	10.0474
LIO	RTM-GWAS	BM	LIO_2010_BLUEs	Lu1-4704749	1	4704749	81	4704749	NA	8.0721
OIL	RTM-GWAS	BM	OIL_M2012	Lu1-5041326	1	5041326	88	5010213	5065877	0.3934
IOD	RTM-GWAS	BM	IOD_BLUEs	Lu1-5185141	1	5185141	91	5166247	5185141	1.8043
IOD	RTM-GWAS	BM	IOD_S2012	Lu1-5185141	1	5185141	91	5166247	5185141	1.8043
IOD	RTM-GWAS	BM	IOD_S_BLUEs	Lu1-5185141	1	5185141	91	5166247	5185141	1.8043
LIN	RTM-GWAS	BM	LIN_M2011	Lu1-5185141	1	5185141	91	5166247	5185141	1.0164
LIN	RTM-GWAS	BM	LIN_S2012	Lu1-5185141	1	5185141	91	5166247	5185141	1.0164
LIO	RTM-GWAS	BM	LIO_S2012	Lu1-5185141	1	5185141	91	5166247	5185141	0.59
DTM	RTM-GWAS	BM	DTM_S2011	Lu1-5272988	1	5272988	93	5272988	NA	1.5004
IOD	RTM-GWAS	BM	IOD_S2009	Lu1-5272988	1	5272988	93	5272988	NA	1.4977
IOD	RTM-GWAS	BM	IOD_2009_BLUEs	Lu1-5272988	1	5272988	93	5272988	NA	1.4977
LIN	RTM-GWAS	BM	LIN_M2009	Lu1-5272988	1	5272988	93	5272988	NA	2.6126
LIN	RTM-GWAS	BM	LIN_S2009	Lu1-5272988	1	5272988	93	5272988	NA	2.6126
LIN	RTM-GWAS	BM	LIN_2009_BLUEs	Lu1-5272988	1	5272988	93	5272988	NA	2.6126
DTM	RTM-GWAS	BM	DTM_S2011	Lu1-5591064	1	5591064	96	5591064	NA	0.8732
DTM	RTM-GWAS	BM	DTM_BLUEs	Lu1-5828489	1	5828489	101	5811713	5828489	6.1776
DTM	RTM-GWAS	BM	DTM_S2012	Lu1-6003409	1	6003409	105	6003409	6003697	1.711
LIO	RTM-GWAS	BM	LIO_S2009	Lu1-6098548	1	6098548	107	6098548	NA	0.6907
OIL	RTM-GWAS	BM	OIL_S2009	Lu1-6397353	1	6397353	114	6397353	NA	1.2877
OIL	RTM-GWAS	BM	OIL_S2009	Lu1-6502233	1	6502233	120	6502233	NA	6.7801
DTM	RTM-GWAS	BM	DTM_S2011	Lu1-6516339	1	6516339	123	6516339	6616124	5.4131
YLD	RTM-GWAS	BM	YLD_2012_BLUEs	Lu1-6516339	1	6516339	123	6516339	6616124	15.1461
OIL	mrMLM	SM	OIL_M2011	Lu1-6614326	1	6614326	123	6516339	6616124	1.086
OIL	pKWmEB	SM	OIL_M2011	Lu1-6614326	1	6614326	123	6516339	6616124	1.086
OIL	pLARmEB	SM	OIL_M2011	Lu1-6614326	1	6614326	123	6516339	6616124	1.086
YLD	RTM-GWAS	BM	YLD_M2011	Lu1-6625352	1	6625352	125	6625352	NA	11.5577
YLD	RTM-GWAS	BM	YLD_2009_BLUEs	Lu1-6719542	1	6719542	127	6705630	6743701	14.0396
DTM	RTM-GWAS	BM	DTM_S2012	Lu1-6755332	1	6755332	131	6755332	NA	10.6316
LIN	RTM-GWAS	BM	LIN_S2012	Lu1-6801942	1	6801942	134	6801942	NA	0.3548
DTM	RTM-GWAS	BM	DTM_S_BLUEs	Lu1-7199348	1	7199348	142	7199348	7254773	0.7177
IOD	RTM-GWAS	BM	IOD_BLUEs	Lu1-7265176	1	7265176	143	7265176	NA	3.7445
IOD	RTM-GWAS	BM	IOD_S2012	Lu1-8076734	1	8076734	153	8076734	8091636	4.7033
IOD	RTM-GWAS	BM	IOD_M2010	Lu1-9087533	1	9087533	160	9016151	9112389	0.9148
IOD	RTM-GWAS	BM	IOD_S2012	Lu1-9087533	1	9087533	160	9016151	9112389	0.9148
IOD	RTM-GWAS	BM	IOD_S_BLUEs	Lu1-9087533	1	9087533	160	9016151	9112389	0.9148
IOD	RTM-GWAS	BM	IOD_M_BLUEs	Lu1-9087533	1	9087533	160	9016151	9112389	0.9148
IOD	RTM-GWAS	BM	IOD_2010_BLUEs	Lu1-9087533	1	9087533	160	9016151	9112389	0.9148
LIN	RTM-GWAS	BM	LIN_BLUEs	Lu1-9087533	1	9087533	160	9016151	9112389	0.0565
LIN	RTM-GWAS	BM	LIN_M2011	Lu1-9087533	1	9087533	160	9016151	9112389	0.0565
LIN	RTM-GWAS	BM	LIN_S2011	Lu1-9087533	1	9087533	160	9016151	9112389	0.0565
LIN	RTM-GWAS	BM	LIN_S2012	Lu1-9087533	1	9087533	160	9016151	9112389	0.0565
LIN	RTM-GWAS	BM	LIN_S_BLUEs	Lu1-9087533	1	9087533	160	9016151	9112389	0.0565
LIN	RTM-GWAS	BM	LIN_M_BLUEs	Lu1-9087533	1	9087533	160	9016151	9112389	0.0565
LIN	RTM-GWAS	BM	LIN_2011_BLUEs	Lu1-9087533	1	9087533	160	9016151	9112389	0.0565
LIO	RTM-GWAS	BM	LIO_BLUEs	Lu1-9087533	1	9087533	160	9016151	9112389	0.0841
LIO	RTM-GWAS	BM	LIO_M2010	Lu1-9087533	1	9087533	160	9016151	9112389	0.0841
LIO	RTM-GWAS	BM	LIO_M2011	Lu1-9087533	1	9087533	160	9016151	9112389	0.0841
LIO	RTM-GWAS	BM	LIO_M2012	Lu1-9087533	1	9087533	160	9016151	9112389	0.0841
LIO	RTM-GWAS	BM	LIO_S2010	Lu1-9087533	1	9087533	160	9016151	9112389	0.0841
LIO	RTM-GWAS	BM	LIO_S2011	Lu1-9087533	1	9087533	160	9016151	9112389	0.0841
LIO	RTM-GWAS	BM	LIO_S2012	Lu1-9087533	1	9087533	160	9016151	9112389	0.0841
LIO	RTM-GWAS	BM	LIO_S_BLUEs	Lu1-9087533	1	9087533	160	9016151	9112389	0.0841
LIO	RTM-GWAS	BM	LIO_M_BLUEs	Lu1-9087533	1	9087533	160	9016151	9112389	0.0841
LIO	RTM-GWAS	BM	LIO_2010_BLUEs	Lu1-9087533	1	9087533	160	9016151	9112389	0.0841
LIO	RTM-GWAS	BM	LIO_2011_BLUEs	Lu1-9087533	1	9087533	160	9016151	9112389	0.0841
LIN	mrMLM	SM	LIN_M2012	Lu1-9112364	1	9112364	160	9016151	9112389	0.7506
LIO	mrMLM	SM	LIO_BLUEs	Lu1-9112364	1	9112364	160	9016151	9112389	0.2137
LIO	mrMLM	SM	LIO_M2011	Lu1-9112364	1	9112364	160	9016151	9112389	0.2137
LIO	mrMLM	SM	LIO_M2012	Lu1-9112364	1	9112364	160	9016151	9112389	0.2137
LIO	mrMLM	SM	LIO_BLUEs	Lu1-9112364	1	9112364	160	9016151	9112389	0.2137
IOD	RTM-GWAS	BM	IOD_S2010	Lu1-10702926	1	10702926	172	10702926	NA	1.5543
LIN	RTM-GWAS	BM	LIN_S2010	Lu1-10702926	1	10702926	172	10702926	NA	0.3693
LIN	RTM-GWAS	BM	LIN_2010_BLUEs	Lu1-10702926	1	10702926	172	10702926	NA	0.3693
LIO	RTM-GWAS	BM	LIO_S2010	Lu1-10702926	1	10702926	172	10702926	NA	0.0162
YLD	RTM-GWAS	BM	YLD_BLUEs	Lu1-10961145	1	10961145	176	10961145	11047593	0.4957
YLD	RTM-GWAS	BM	YLD_S_BLUEs	Lu1-10961145	1	10961145	176	10961145	11047593	0.4957
YLD	RTM-GWAS	BM	YLD_M2012	Lu1-11105209	1	11105209	177	11105209	NA	0.0307
IOD	RTM-GWAS	BM	IOD_S2011	Lu1-11114771	1	11114771	178	11114771	NA	11.1521
PRO	RTM-GWAS	BM	PRO_BLUEs	Lu1-11566023	1	11566023	186	11566023	11566035	4.336
PRO	RTM-GWAS	BM	PRO_S2012	Lu1-11566023	1	11566023	186	11566023	11566035	4.336
PRO	RTM-GWAS	BM	PRO_S_BLUEs	Lu1-11566023	1	11566023	186	11566023	11566035	4.336
YLD	RTM-GWAS	BM	YLD_S2011	Lu1-11566023	1	11566023	186	11566023	11566035	0.9805
YLD	RTM-GWAS	BM	YLD_M_BLUEs	Lu1-11566023	1	11566023	186	11566023	11566035	0.9805
YLD	RTM-GWAS	BM	YLD_2011_BLUEs	Lu1-11566023	1	11566023	186	11566023	11566035	0.9805
IOD	RTM-GWAS	BM	IOD_S2010	Lu1-11575446	1	11575446	187	11575446	NA	0.4128
LIN	RTM-GWAS	BM	LIN_S2010	Lu1-11575446	1	11575446	187	11575446	NA	0.634
LIO	RTM-GWAS	BM	LIO_S2010	Lu1-11575446	1	11575446	187	11575446	NA	0.8501
IOD	RTM-GWAS	BM	IOD_S2011	Lu1-11658190	1	11658190	193	11658190	11658214	18.6835
IOD	pKWmEB	SM	LIN_S2011	Lu1-11658190	1	11658190	193	11658190	11658214	18.6835
LIN	RTM-GWAS	BM	PRO_BLUEs	Lu1-11658190	1	11658190	193	11658190	11658214	16.3516
LIN	RTM-GWAS	BM	IOD_S2011	Lu1-11658190	1	11658190	193	11658190	11658214	16.3516
LIN	RTM-GWAS	BM	LIN_BLUEs	Lu1-11658190	1	11658190	193	11658190	11658214	16.3516
LIN	RTM-GWAS	BM	LIN_S_BLUEs	Lu1-11658190	1	11658190	193	11658190	11658214	16.3516
LIN	pKWmEB	SM	LIN_2010_BLUEs	Lu1-11658190	1	11658190	193	11658190	11658214	16.3516
LIO	RTM-GWAS	BM	LIN_2011_BLUEs	Lu1-11658190	1	11658190	193	11658190	11658214	14.2708
LIO	RTM-GWAS	BM	LIO_M2010	Lu1-11658190	1	11658190	193	11658190	11658214	14.2708
LIO	RTM-GWAS	BM	LIO_S_BLUEs	Lu1-11658190	1	11658190	193	11658190	11658214	14.2708
PRO	RTM-GWAS	BM	LIO_2010_BLUEs	Lu1-11658190	1	11658190	193	11658190	11658214	23.0109
PRO	mrMLM	SM	PRO_2012_BLUEs	Lu1-11658190	1	11658190	193	11658190	11658214	23.0109
LIN	pKWmEB	SM	LIN_S2010	Lu1-11658214	1	11658214	193	11658190	11658214	15.1
PRO	RTM-GWAS	BM	PRO_M2011	Lu1-11840017	1	11840017	196	11840017	11875093	0.2593
PRO	pLARmEB	SM	PRO_S2012	Lu1-11850961	1	11850961	196	11840017	11875093	4.4699
YLD	FASTmrMLM	SM	YLD_S2011	Lu1-11850961	1	11850961	196	11840017	11875093	6.0057
YLD	mrMLM	SM	YLD_S2011	Lu1-11850961	1	11850961	196	11840017	11875093	6.0057
OIL	pKWmEB	SM	OIL_M2010	Lu1-11865969	1	11865969	196	11840017	11875093	0.1987
LIN	RTM-GWAS	BM	YLD_S2011	Lu1-12080664	1	12080664	203	12080664	NA	0.0925
YLD	ISIS EM-BLASSO	SM	LIN_S2009	Lu1-12080664	1	12080664	203	12080664	NA	2.1674
PRO	mrMLM	SM	PRO_M2012	Lu1-12212417	1	12212417	205	12212417	NA	0.8306
PRO	RTM-GWAS	BM	PRO_2012_BLUEs	Lu1-13149545	1	13149545	215	13149545	NA	4.8733
LIO	RTM-GWAS	BM	LIO_BLUEs	Lu1-13360900	1	13360900	218	13360900	13361186	5.8755
LIN	RTM-GWAS	BM	LIN_M2009	Lu1-13410083	1	13410083	220	13410083	NA	1.8599
LIN	RTM-GWAS	BM	LIN_2009_BLUEs	Lu1-13410083	1	13410083	220	13410083	NA	1.8599
YLD	RTM-GWAS	BM	YLD_M2010	Lu1-13410083	1	13410083	220	13410083	NA	0.7922
YLD	RTM-GWAS	BM	YLD_S2010	Lu1-13806909	1	13806909	224	13806909	13855983	3.1006
DTM	mrMLM	SM	DTM_S2012	Lu1-13811897	1	13811897	224	13806909	13855983	3.754
DTM	GLM	SS	DTM_S2012	Lu1-13811897	1	13811897	224	13806909	13855983	3.754
OIL	FASTmrEMMA	SM	OIL_S2010	Lu1-13811897	1	13811897	224	13806909	13855983	2.3001
OIL	FASTmrMLM	SM	OIL_S2010	Lu1-13811897	1	13811897	224	13806909	13855983	2.3001
OIL	mrMLM	SM	OIL_S2010	Lu1-13811897	1	13811897	224	13806909	13855983	2.3001
DTM	ISIS EM-BLASSO	SM	DTM_BLUEs	Lu1-13889475	1	13889475	226	13889475	13898230	1.6498
DTM	RTM-GWAS	BM	OIL_M2011	Lu1-13898208	1	13898208	226	13889475	13898230	0.004
DTM	RTM-GWAS	BM	OIL_M2011	Lu1-13898208	1	13898208	226	13889475	13898230	0.004
OIL	ISIS EM-BLASSO	SM	DTM_S2012	Lu1-13898208	1	13898208	226	13889475	13898230	14.891
OIL	pKWmEB	SM	DTM_S_BLUEs	Lu1-13898208	1	13898208	226	13889475	13898230	14.891
IOD	RTM-GWAS	BM	IOD_M2011	Lu1-13899594	1	13899594	227	13898525	13899594	2.8767
IOD	RTM-GWAS	BM	IOD_S2010	Lu1-13899594	1	13899594	227	13898525	13899594	2.8767
IOD	RTM-GWAS	BM	IOD_S2011	Lu1-13899594	1	13899594	227	13898525	13899594	2.8767
IOD	RTM-GWAS	BM	IOD_2010_BLUEs	Lu1-13899594	1	13899594	227	13898525	13899594	2.8767
LIN	RTM-GWAS	BM	LIN_M2010	Lu1-13899594	1	13899594	227	13898525	13899594	1.398
LIN	RTM-GWAS	BM	LIN_S_BLUEs	Lu1-13899594	1	13899594	227	13898525	13899594	1.398
LIN	RTM-GWAS	BM	LIN_2011_BLUEs	Lu1-13899594	1	13899594	227	13898525	13899594	1.398
LIO	RTM-GWAS	BM	LIO_BLUEs	Lu1-13899594	1	13899594	227	13898525	13899594	0.62
DTM	RTM-GWAS	BM	DTM_BLUEs	Lu1-13899600	1	13899600	228	13899600	NA	1.0236
DTM	RTM-GWAS	BM	DTM_M_BLUEs	Lu1-13899600	1	13899600	228	13899600	NA	1.0236
DTM	RTM-GWAS	BM	DTM_2012_BLUEs	Lu1-13899600	1	13899600	228	13899600	NA	1.0236
PRO	FarmCPU	SM	PRO_M2012	Lu1-13899617	1	13899617	229	13899617	13929923	0.2608
DTM	RTM-GWAS	BM	DTM_M2012	Lu1-13899914	1	13899914	229	13899617	13929923	0.1576
IOD	RTM-GWAS	BM	IOD_S2012	Lu1-14126620	1	14126620	230	14126620	NA	0.0678
LIO	RTM-GWAS	BM	LIO_M2011	Lu1-14126620	1	14126620	230	14126620	NA	1.8522
LIN	RTM-GWAS	BM	LIN_S2012	Lu1-14376601	1	14376601	234	14376601	NA	1.6743
YLD	RTM-GWAS	BM	YLD_S_BLUEs	Lu1-14423390	1	14423390	235	14423390	NA	7.6306
LIN	RTM-GWAS	BM	LIN_M2011	Lu1-16449042	1	16449042	244	16448705	16488865	1.8239
LIN	RTM-GWAS	BM	LIN_M2011	Lu1-16724519	1	16724519	246	16724182	16730696	0.958
LIO	RTM-GWAS	BM	LIO_M2010	Lu1-17110312	1	17110312	253	17110312	NA	1.4781
LIO	RTM-GWAS	BM	LIO_S2011	Lu1-17173166	1	17173166	254	17170773	17183419	0.5542
PRO	RTM-GWAS	BM	PRO_S2009	Lu1-17614832	1	17614832	266	17614832	17642846	3.1378
PRO	RTM-GWAS	BM	PRO_2009_BLUEs	Lu1-17614832	1	17614832	266	17614832	17642846	3.1378
OIL	ISIS EM-BLASSO	SM	OIL_M2012	Lu1-17843346	1	17843346	279	17839827	17851283	0.2369
LIO	RTM-GWAS	BM	LIO_S2010	Lu1-17859297	1	17859297	282	17859297	NA	0.1933
PRO	RTM-GWAS	BM	PRO_2012_BLUEs	Lu1-17859297	1	17859297	282	17859297	NA	0.9413
LIN	RTM-GWAS	BM	LIN_M2009	Lu1-18208878	1	18208878	296	18208878	NA	3.6657
YLD	RTM-GWAS	BM	YLD_S_BLUEs	Lu1-18332557	1	18332557	301	18332557	NA	10.0829
DTM	RTM-GWAS	BM	DTM_BLUEs	Lu1-18478572	1	18478572	309	18478572	NA	7.7102
DTM	RTM-GWAS	BM	DTM_M2011	Lu1-18478572	1	18478572	309	18478572	NA	7.7102
DTM	RTM-GWAS	BM	DTM_2011_BLUEs	Lu1-18478572	1	18478572	309	18478572	NA	7.7102
IOD	RTM-GWAS	BM	IOD_2011_BLUEs	Lu1-18783608	1	18783608	325	18783608	NA	1.5447
LIN	RTM-GWAS	BM	LIN_M2011	Lu1-18783608	1	18783608	325	18783608	NA	1.255
YLD	RTM-GWAS	BM	YLD_M2009	Lu1-18947408	1	18947408	327	18947408	18947455	0.0323
LIN	pKWmEB	SM	LIN_S2010	Lu1-19240319	1	19240319	329	19240319	19240343	1.6608
LIO	RTM-GWAS	BM	LIO_S2011	Lu1-19240348	1	19240348	330	19240348	NA	3.5598
LIO	RTM-GWAS	BM	LIO_2010_BLUEs	Lu1-19240348	1	19240348	330	19240348	NA	3.5598
PRO	RTM-GWAS	BM	PRO_S2012	Lu1-19250033	1	19250033	332	19250033	NA	0.1296
PRO	RTM-GWAS	BM	PRO_S2009	Lu1-19380579	1	19380579	334	19380579	NA	0.993
PRO	RTM-GWAS	BM	PRO_2009_BLUEs	Lu1-19380579	1	19380579	334	19380579	NA	0.993
DTM	RTM-GWAS	BM	DTM_2012_BLUEs	Lu1-19380597	1	19380597	335	19380597	19383119	0.4313
OIL	RTM-GWAS	BM	OIL_M_BLUEs	Lu1-19431578	1	19431578	339	19431578	NA	0.4275
PRO	RTM-GWAS	BM	PRO_BLUEs	Lu1-19452672	1	19452672	342	19452672	19487728	1.1139
PRO	RTM-GWAS	BM	PRO_2011_BLUEs	Lu1-19452672	1	19452672	342	19452672	19487728	1.1139
YLD	RTM-GWAS	BM	YLD_S_BLUEs	Lu1-19715881	1	19715881	347	19715881	NA	8.6318
OIL	RTM-GWAS	BM	OIL_S2011	Lu1-19789853	1	19789853	351	19789853	NA	3.0176
OIL	RTM-GWAS	BM	OIL_2009_BLUEs	Lu1-19951059	1	19951059	353	19879870	19979204	7.2555
YLD	RTM-GWAS	BM	YLD_M2010	Lu1-19980939	1	19980939	354	19980939	19990029	0.2928
DTM	FASTmrEMMA	SM	DTM_S2012	Lu1-20011813	1	20011813	356	20011813	NA	1.8727
DTM	FASTmrMLM	SM	DTM_S2012	Lu1-20011813	1	20011813	356	20011813	NA	1.8727
DTM	ISIS EM-BLASSO	SM	DTM_S2012	Lu1-20011813	1	20011813	356	20011813	NA	1.8727
DTM	ISIS EM-BLASSO	SM	DTM_S2012	Lu1-20011813	1	20011813	356	20011813	NA	1.8727
DTM	pKWmEB	SM	DTM_BLUEs	Lu1-20011813	1	20011813	356	20011813	NA	1.8727
PRO	RTM-GWAS	BM	PRO_M_BLUEs	Lu1-20011813	1	20011813	356	20011813	NA	0.5873
YLD	RTM-GWAS	BM	YLD_S2010	Lu1-20141847	1	20141847	358	20141847	NA	7.7003
YLD	RTM-GWAS	BM	YLD_S2010	Lu1-20143242	1	20143242	359	20143242	NA	10.3275
DTM	RTM-GWAS	BM	DTM_S2012	Lu1-20158933	1	20158933	360	20143516	20158942	1.574
DTM	RTM-GWAS	BM	DTM_2012_BLUEs	Lu1-20158933	1	20158933	360	20143516	20158942	1.574
IOD	RTM-GWAS	BM	IOD_S2009	Lu1-20248853	1	20248853	362	20248853	NA	3.0443
YLD	RTM-GWAS	BM	YLD_S2012	Lu1-20256844	1	20256844	363	20256844	20304238	1.1652
OIL	RTM-GWAS	BM	OIL_M2012	Lu1-20480992	1	20480992	369	20480992	20481844	19.5972
OIL	RTM-GWAS	BM	OIL_2012_BLUEs	Lu1-20480992	1	20480992	369	20480992	20481844	19.5972
PRO	RTM-GWAS	BM	PRO_S_BLUEs	Lu1-20511515	1	20511515	371	20511515	20525431	1.0787
PRO	RTM-GWAS	BM	PRO_2012_BLUEs	Lu1-20511515	1	20511515	371	20511515	20525431	1.0787
YLD	mrMLM	SM	YLD_S2012	Lu1-20525431	1	20525431	371	20511515	20525431	2.5515
PRO	RTM-GWAS	BM	PRO_M_BLUEs	Lu1-20551846	1	20551846	374	20551846	20572414	2.1187
YLD	RTM-GWAS	BM	YLD_S2010	Lu1-20908983	1	20908983	379	20908983	NA	1.9011
DTM	RTM-GWAS	BM	DTM_M2011	Lu1-21167024	1	21167024	385	21167024	NA	0.1464
DTM	RTM-GWAS	BM	DTM_S2010	Lu1-21280732	1	21280732	386	21280732	NA	0.9539
DTM	RTM-GWAS	BM	DTM_M2011	Lu1-21382483	1	21382483	389	21380730	21426454	0.575
PRO	RTM-GWAS	BM	PRO_M2012	Lu1-21665435	1	21665435	391	21665435	21706747	3.3667
PRO	RTM-GWAS	BM	PRO_M_BLUEs	Lu1-21665435	1	21665435	391	21665435	21706747	3.3667
PRO	RTM-GWAS	BM	PRO_M2009	Lu1-22040933	1	22040933	397	22040933	NA	1.074
DTM	RTM-GWAS	BM	DTM_S_BLUEs	Lu1-22968356	1	22968356	408	22949000	23042314	0.0022
OIL	RTM-GWAS	BM	OIL_2009_BLUEs	Lu1-22968356	1	22968356	408	22949000	23042314	11.1117
PRO	RTM-GWAS	BM	PRO_S2009	Lu1-23648493	1	23648493	409	23648493	NA	12.2732
YLD	FASTmrEMMA	SM	YLD_S2011	Lu1-24394441	1	24394441	412	24394441	24411509	1.336
YLD	pKWmEB	SM	YLD_S2011	Lu1-24394441	1	24394441	412	24394441	24411509	1.336
YLD	pLARmEB	SM	YLD_S2011	Lu1-24394441	1	24394441	412	24394441	24411509	1.336
IOD	RTM-GWAS	BM	IOD_2012_BLUEs	Lu1-24615981	1	24615981	413	24615981	24616014	0.6227
PRO	RTM-GWAS	BM	PRO_2011_BLUEs	Lu1-25075140	1	25075140	424	25075140	25076919	9.421
LIO	RTM-GWAS	BM	LIO_M2010	Lu1-25090187	1	25090187	426	25090187	25090575	0.5206
YLD	RTM-GWAS	BM	YLD_M2011	Lu1-25090187	1	25090187	426	25090187	25090575	0.3614
IOD	RTM-GWAS	BM	IOD_M2010	Lu1-25339877	1	25339877	430	25339877	NA	3.1938
IOD	FarmCPU	SM	LIO_M2012	Lu1-25339877	1	25339877	430	25339877	NA	3.1938
LIN	RTM-GWAS	BM	IOD_2010_BLUEs	Lu1-25339877	1	25339877	430	25339877	NA	1.5292
LIN	RTM-GWAS	BM	LIN_S2011	Lu1-25339877	1	25339877	430	25339877	NA	1.5292
LIO	RTM-GWAS	BM	LIN_M_BLUEs	Lu1-25339877	1	25339877	430	25339877	NA	0.6155
LIO	FarmCPU	SM	LIO_S2011	Lu1-25339877	1	25339877	430	25339877	NA	0.6155
DTM	RTM-GWAS	BM	DTM_M2011	Lu1-25575747	1	25575747	434	25575747	NA	0.0301
DTM	RTM-GWAS	BM	DTM_2011_BLUEs	Lu1-25575747	1	25575747	434	25575747	NA	0.0301
IOD	RTM-GWAS	BM	IOD_S2010	Lu1-25590103	1	25590103	435	25590103	25590385	0.3305
YLD	RTM-GWAS	BM	YLD_2012_BLUEs	Lu1-25590103	1	25590103	435	25590103	25590385	0.5751
LIO	RTM-GWAS	BM	LIO_M2010	Lu1-25706542	1	25706542	438	25695596	25706542	0.5232
PRO	RTM-GWAS	BM	PRO_S2011	Lu1-26183785	1	26183785	442	26183785	26184179	9.1947
DTM	RTM-GWAS	BM	DTM_M_BLUEs	Lu1-26486440	1	26486440	449	26486440	NA	0.8973
IOD	RTM-GWAS	BM	IOD_S2011	Lu1-26486440	1	26486440	449	26486440	NA	2.8481
IOD	RTM-GWAS	BM	IOD_2011_BLUEs	Lu1-26486440	1	26486440	449	26486440	NA	2.8481
LIN	RTM-GWAS	BM	LIN_S2010	Lu1-26486440	1	26486440	449	26486440	NA	1.1684
LIO	RTM-GWAS	BM	LIO_S2010	Lu1-26486440	1	26486440	449	26486440	NA	0.3654
IOD	RTM-GWAS	BM	IOD_BLUEs	Lu1-26671417	1	26671417	452	26671417	26750122	0.1266
PRO	RTM-GWAS	BM	PRO_M2009	Lu1-27308065	1	27308065	458	27308065	27311594	0.1366
OIL	FASTmrMLM	SM	OIL_BLUEs	Lu1-27546142	1	27546142	463	27546134	27593225	0.3921
OIL	ISIS EM-BLASSO	SM	OIL_M2011	Lu1-27546142	1	27546142	463	27546134	27593225	0.3921
OIL	pKWmEB	SM	OIL_M2011	Lu1-27546142	1	27546142	463	27546134	27593225	0.3921
OIL	pKWmEB	SM	OIL_M2011	Lu1-27546142	1	27546142	463	27546134	27593225	0.3921
OIL	pKWmEB	SM	OIL_M2012	Lu1-27546142	1	27546142	463	27546134	27593225	0.3921
OIL	pLARmEB	SM	OIL_M2012	Lu1-27546142	1	27546142	463	27546134	27593225	0.3921
IOD	RTM-GWAS	BM	IOD_S2012	Lu1-27630542	1	27630542	464	27630542	NA	0.4405
YLD	RTM-GWAS	BM	YLD_S2010	Lu1-27873139	1	27873139	466	27873139	NA	0.5483
IOD	RTM-GWAS	BM	IOD_S2011	Lu1-28198450	1	28198450	477	28198450	NA	1.4554
LIN	RTM-GWAS	BM	LIN_M2012	Lu1-28198450	1	28198450	477	28198450	NA	0.2759
LIN	RTM-GWAS	BM	LIN_M_BLUEs	Lu1-28198450	1	28198450	477	28198450	NA	0.2759
LIN	RTM-GWAS	BM	LIN_2011_BLUEs	Lu1-28198450	1	28198450	477	28198450	NA	0.2759
LIN	RTM-GWAS	BM	LIN_2012_BLUEs	Lu1-28198450	1	28198450	477	28198450	NA	0.2759
LIO	RTM-GWAS	BM	LIO_S2010	Lu1-28198450	1	28198450	477	28198450	NA	0.0006
LIO	RTM-GWAS	BM	LIO_2011_BLUEs	Lu1-28198450	1	28198450	477	28198450	NA	0.0006
IOD	RTM-GWAS	BM	IOD_BLUEs	Lu1-28198475	1	28198475	478	28198475	28221478	2.5514
IOD	RTM-GWAS	BM	IOD_S_BLUEs	Lu1-28198475	1	28198475	478	28198475	28221478	2.5514
DTM	ISIS EM-BLASSO	SM	DTM_M2011	Lu1-28384427	1	28384427	480	28375202	28472955	6.7363
DTM	ISIS EM-BLASSO	SM	DTM_BLUEs	Lu1-28472955	1	28472955	480	28375202	28472955	6.68
DTM	pLARmEB	SM	DTM_M2011	Lu1-28472955	1	28472955	480	28375202	28472955	6.68
DTM	ISIS EM-BLASSO	SM	DTM_M2010	Lu1-28476794	1	28476794	481	28473243	28565715	1.0047
IOD	FarmCPU	SM	IOD_M2012	Lu1-28512385	1	28512385	481	28473243	28565715	0.6003
DTM	RTM-GWAS	BM	DTM_M_BLUEs	Lu1-28627929	1	28627929	482	28627929	NA	0.853
DTM	RTM-GWAS	BM	DTM_M2010	Lu1-28697585	1	28697585	483	28679732	28697622	7.3561
PRO	RTM-GWAS	BM	PRO_M2009	Lu1-28730938	1	28730938	484	28730938	28743418	3.2163
YLD	RTM-GWAS	BM	YLD_M2012	Lu1-28730938	1	28730938	484	28730938	28743418	4.5146
OIL	RTM-GWAS	BM	OIL_2012_BLUEs	Lu1-28752068	1	28752068	486	28752068	28752408	11.6398
IOD	pKWmEB	SM	IOD_S2010	Lu1-28975854	1	28975854	496	28975854	28997248	1.5726
LIO	pKWmEB	SM	LIO_S2010	Lu1-28975854	1	28975854	496	28975854	28997248	0.892
YLD	RTM-GWAS	BM	YLD_S2012	Lu1-28997231	1	28997231	496	28975854	28997248	7.5864
OIL	RTM-GWAS	BM	OIL_S2012	Lu1-28997568	1	28997568	497	28997568	NA	3.9922
OIL	RTM-GWAS	BM	OIL_2009_BLUEs	Lu2-441230	2	441230	503	441230	NA	0.7001
LIN	RTM-GWAS	BM	LIN_M2012	Lu2-881435	2	881435	519	881435	881726	0.2031
LIO	RTM-GWAS	BM	LIO_M2012	Lu2-881435	2	881435	519	881435	881726	0.0441
DTM	FarmCPU	SM	DTM_M2011	Lu2-942535	2	942535	523	942535	NA	0.1599
OIL	RTM-GWAS	BM	OIL_S2012	Lu2-1376309	2	1376309	532	1376309	1406021	4.1184
DTM	RTM-GWAS	BM	IOD_M2010	Lu2-1671820	2	1671820	534	1671820	NA	0.2612
IOD	ISIS EM-BLASSO	SM	IOD_S2010	Lu2-1671820	2	1671820	534	1671820	NA	0.368
IOD	ISIS EM-BLASSO	SM	IOD_S2012	Lu2-1671820	2	1671820	534	1671820	NA	0.368
IOD	pLARmEB	SM	LIO_BLUEs	Lu2-1671820	2	1671820	534	1671820	NA	0.368
LIO	FASTmrMLM	SM	LIO_M2011	Lu2-1671820	2	1671820	534	1671820	NA	0.1352
LIO	pLARmEB	SM	LIO_S2012	Lu2-1671820	2	1671820	534	1671820	NA	0.1352
LIO	pLARmEB	SM	LIO_S2012	Lu2-1671820	2	1671820	534	1671820	NA	0.1352
LIO	pLARmEB	SM	LIO_BLUEs	Lu2-1671820	2	1671820	534	1671820	NA	0.1352
LIO	pLARmEB	SM	DTM_S2011	Lu2-1671820	2	1671820	534	1671820	NA	0.1352
YLD	RTM-GWAS	BM	YLD_M2010	Lu2-1671820	2	1671820	534	1671820	NA	0.0044
YLD	RTM-GWAS	BM	YLD_2009_BLUEs	Lu2-1819775	2	1819775	537	1819775	NA	0.3311
YLD	RTM-GWAS	BM	YLD_S2010	Lu2-3234988	2	3234988	556	3234988	3253301	6.1597
YLD	RTM-GWAS	BM	YLD_2010_BLUEs	Lu2-3257396	2	3257396	559	3257396	3356462	1.1721
YLD	RTM-GWAS	BM	YLD_2010_BLUEs	Lu2-3462031	2	3462031	561	3462031	3462091	4.5
DTM	RTM-GWAS	BM	DTM_M2011	Lu2-4088635	2	4088635	569	4088635	NA	0.0383
DTM	pKWmEB	SM	DTM_M2010	Lu2-4140801	2	4140801	570	4103163	4188479	3.8032
DTM	RTM-GWAS	BM	DTM_2011_BLUEs	Lu2-4188479	2	4188479	570	4103163	4188479	0.3162
OIL	RTM-GWAS	BM	OIL_M2009	Lu2-4188479	2	4188479	570	4103163	4188479	8.0348
OIL	RTM-GWAS	BM	OIL_2009_BLUEs	Lu2-4188479	2	4188479	570	4103163	4188479	8.0348
YLD	RTM-GWAS	BM	YLD_2012_BLUEs	Lu2-4272001	2	4272001	573	4271966	4332342	13.5763
DTM	mrMLM	SM	DTM_S2011	Lu2-4279445	2	4279445	573	4271966	4332342	5.6233
YLD	RTM-GWAS	BM	YLD_BLUEs	Lu2-4424910	2	4424910	574	4424872	4447184	4.0859
OIL	FASTmrMLM	SM	OIL_BLUEs	Lu2-4434832	2	4434832	574	4424872	4447184	1.1155
OIL	FASTmrMLM	SM	OIL_BLUEs	Lu2-4434832	2	4434832	574	4424872	4447184	1.1155
OIL	FASTmrMLM	SM	OIL_BLUEs	Lu2-4434832	2	4434832	574	4424872	4447184	1.1155
OIL	ISIS EM-BLASSO	SM	OIL_BLUEs	Lu2-4434832	2	4434832	574	4424872	4447184	1.1155
OIL	ISIS EM-BLASSO	SM	OIL_M2010	Lu2-4434832	2	4434832	574	4424872	4447184	1.1155
OIL	mrMLM	SM	OIL_M2010	Lu2-4434832	2	4434832	574	4424872	4447184	1.1155
OIL	mrMLM	SM	OIL_M2012	Lu2-4434832	2	4434832	574	4424872	4447184	1.1155
OIL	mrMLM	SM	OIL_M2012	Lu2-4434832	2	4434832	574	4424872	4447184	1.1155
OIL	pLARmEB	SM	OIL_M2012	Lu2-4434832	2	4434832	574	4424872	4447184	1.1155
OIL	pLARmEB	SM	OIL_S2011	Lu2-4434832	2	4434832	574	4424872	4447184	1.1155
YLD	RTM-GWAS	BM	YLD_S2012	Lu2-4803690	2	4803690	577	4731113	4807690	2.5904
DTM	ISIS EM-BLASSO	SM	DTM_M2010	Lu2-4807690	2	4807690	577	4731113	4807690	3.8568
YLD	RTM-GWAS	BM	YLD_S2011	Lu2-4857932	2	4857932	578	4855096	4857932	8.254
YLD	RTM-GWAS	BM	YLD_S2012	Lu2-4857932	2	4857932	578	4855096	4857932	8.254
OIL	pKWmEB	SM	OIL_M2010	Lu2-4858205	2	4858205	579	4858205	4954131	0.6546
DTM	RTM-GWAS	BM	DTM_M2010	Lu2-4863545	2	4863545	579	4858205	4954131	0.3084
DTM	RTM-GWAS	BM	DTM_BLUEs	Lu2-5097488	2	5097488	581	5023591	5097543	0.1516
DTM	RTM-GWAS	BM	DTM_M2010	Lu2-5133587	2	5133587	582	5132855	5133611	0.8145
DTM	RTM-GWAS	BM	DTM_2010_BLUEs	Lu2-5133587	2	5133587	582	5132855	5133611	0.8145
YLD	RTM-GWAS	BM	YLD_2009_BLUEs	Lu2-5374097	2	5374097	585	5374097	NA	3.314
DTM	RTM-GWAS	BM	DTM_S2010	Lu2-6154589	2	6154589	595	6154589	NA	0.0605
YLD	pKWmEB	SM	YLD_S2012	Lu2-6156914	2	6156914	596	6156914	6174186	4.9594
YLD	RTM-GWAS	BM	YLD_S2012	Lu2-6176699	2	6176699	598	6176699	NA	7.346
YLD	ISIS EM-BLASSO	SM	YLD_S_BLUEs	Lu2-6176699	2	6176699	598	6176699	NA	7.346
IOD	RTM-GWAS	BM	LIO_M2010	Lu2-6385881	2	6385881	600	6385881	NA	0.0229
LIN	RTM-GWAS	BM	LIO_M2011	Lu2-6385881	2	6385881	600	6385881	NA	0.3316
LIO	pKWmEB	SM	IOD_BLUEs	Lu2-6385881	2	6385881	600	6385881	NA	0.8505
LIO	pKWmEB	SM	LIN_2012_BLUEs	Lu2-6385881	2	6385881	600	6385881	NA	0.8505
IOD	ISIS EM-BLASSO	SM	IOD_M2010	Lu2-7019341	2	7019341	612	6960202	7042281	7.4883
IOD	pLARmEB	SM	IOD_M2010	Lu2-7019341	2	7019341	612	6960202	7042281	7.4883
IOD	pKWmEB	SM	IOD_M2010	Lu2-7030278	2	7030278	612	6960202	7042281	2.3199
IOD	pKWmEB	SM	IOD_S2011	Lu2-7030278	2	7030278	612	6960202	7042281	2.3199
DTM	RTM-GWAS	BM	DTM_M2012	Lu2-7110792	2	7110792	614	7106503	7206333	0.2708
LIN	RTM-GWAS	BM	LIN_M2009	Lu2-7450044	2	7450044	618	7450044	NA	2.6877
YLD	RTM-GWAS	BM	YLD_2010_BLUEs	Lu2-8238784	2	8238784	624	8238784	NA	6.1096
PRO	RTM-GWAS	BM	PRO_M2011	Lu2-8563100	2	8563100	628	8563100	NA	0.7169
PRO	RTM-GWAS	BM	PRO_2011_BLUEs	Lu2-8563100	2	8563100	628	8563100	NA	0.7169
IOD	RTM-GWAS	BM	IOD_M2010	Lu2-8601652	2	8601652	629	8601652	8601659	0.0087
YLD	RTM-GWAS	BM	YLD_BLUEs	Lu2-8601652	2	8601652	629	8601652	8601659	1.4139
YLD	RTM-GWAS	BM	YLD_M_BLUEs	Lu2-8601652	2	8601652	629	8601652	8601659	1.4139
DTM	FarmCPU	SM	DTM_M2010	Lu2-9304796	2	9304796	632	9304796	NA	0.0253
OIL	RTM-GWAS	BM	OIL_M2012	Lu2-9869098	2	9869098	639	9869098	NA	7.9503
DTM	RTM-GWAS	BM	DTM_S2011	Lu2-10825664	2	10825664	646	10825664	NA	0.8268
YLD	RTM-GWAS	BM	YLD_S2010	Lu2-10825664	2	10825664	646	10825664	NA	8.7146
IOD	RTM-GWAS	BM	IOD_M2011	Lu2-11563300	2	11563300	652	11563300	11563552	0.9677
LIO	RTM-GWAS	BM	LIO_M2010	Lu2-11563300	2	11563300	652	11563300	11563552	0.0035
OIL	RTM-GWAS	BM	OIL_M2010	Lu2-12029199	2	12029199	656	12029199	NA	0.0233
DTM	RTM-GWAS	BM	DTM_2010_BLUEs	Lu2-12490825	2	12490825	658	12490825	12494034	0.0341
OIL	RTM-GWAS	BM	OIL_S2011	Lu2-13369826	2	13369826	669	13369826	13413081	9.0086
IOD	RTM-GWAS	BM	IOD_M2012	Lu2-13564503	2	13564503	672	13564503	NA	0.3193
LIN	RTM-GWAS	BM	LIN_2012_BLUEs	Lu2-13564503	2	13564503	672	13564503	NA	1.1046
LIO	RTM-GWAS	BM	LIO_M_BLUEs	Lu2-13564503	2	13564503	672	13564503	NA	1.953
YLD	RTM-GWAS	BM	YLD_S2009	Lu2-13564503	2	13564503	672	13564503	NA	1.1633
IOD	ISIS EM-BLASSO	SM	IOD_BLUEs	Lu2-13579056	2	13579056	673	13579056	NA	0.8428
IOD	pKWmEB	SM	IOD_M2011	Lu2-13579056	2	13579056	673	13579056	NA	0.8428
IOD	pKWmEB	SM	IOD_M2012	Lu2-13579056	2	13579056	673	13579056	NA	0.8428
IOD	pKWmEB	SM	IOD_S2011	Lu2-13579056	2	13579056	673	13579056	NA	0.8428
IOD	pKWmEB	SM	IOD_S2012	Lu2-13579056	2	13579056	673	13579056	NA	0.8428
LIN	ISIS EM-BLASSO	SM	LIN_M2012	Lu2-13579056	2	13579056	673	13579056	NA	1.7405
LIN	ISIS EM-BLASSO	SM	LIN_M2012	Lu2-13579056	2	13579056	673	13579056	NA	1.7405
LIN	pKWmEB	SM	LIN_S2011	Lu2-13579056	2	13579056	673	13579056	NA	1.7405
LIO	ISIS EM-BLASSO	SM	LIO_M2010	Lu2-13579056	2	13579056	673	13579056	NA	2.4868
LIO	ISIS EM-BLASSO	SM	LIO_M2012	Lu2-13579056	2	13579056	673	13579056	NA	2.4868
LIO	ISIS EM-BLASSO	SM	LIO_S2011	Lu2-13579056	2	13579056	673	13579056	NA	2.4868
LIO	ISIS EM-BLASSO	SM	LIO_S2011	Lu2-13579056	2	13579056	673	13579056	NA	2.4868
LIO	ISIS EM-BLASSO	SM	LIO_S2012	Lu2-13579056	2	13579056	673	13579056	NA	2.4868
LIO	pLARmEB	SM	OIL_M2012	Lu2-13579056	2	13579056	673	13579056	NA	2.4868
OIL	FASTmrMLM	SM	OIL_M2012	Lu2-13579056	2	13579056	673	13579056	NA	2.9343
OIL	ISIS EM-BLASSO	SM	OIL_M2012	Lu2-13579056	2	13579056	673	13579056	NA	2.9343
OIL	mrMLM	SM	LIO_BLUEs	Lu2-13579056	2	13579056	673	13579056	NA	2.9343
YLD	RTM-GWAS	BM	YLD_S2011	Lu2-13579056	2	13579056	673	13579056	NA	0.9175
IOD	RTM-GWAS	BM	IOD_2009_BLUEs	Lu2-13866473	2	13866473	676	13866473	NA	0.3693
IOD	RTM-GWAS	BM	OIL_S2010	Lu2-14364010	2	14364010	680	14364010	NA	1.2594
IOD	RTM-GWAS	BM	IOD_M2011	Lu2-14364010	2	14364010	680	14364010	NA	1.2594
LIO	RTM-GWAS	BM	IOD_S_BLUEs	Lu2-14364010	2	14364010	680	14364010	NA	0.0223
OIL	FarmCPU	SM	LIO_M_BLUEs	Lu2-14364010	2	14364010	680	14364010	NA	14.5758
DTM	RTM-GWAS	BM	DTM_M2010	Lu2-14679735	2	14679735	684	14679735	14680787	1.0039
DTM	FarmCPU	SM	DTM_BLUEs	Lu2-14680787	2	14680787	684	14679735	14680787	0.0033
DTM	FarmCPU	SM	DTM_BLUEs	Lu2-14680787	2	14680787	684	14679735	14680787	0.0033
DTM	GLM	SS	DTM_M2010	Lu2-14680787	2	14680787	684	14679735	14680787	0.0033
YLD	RTM-GWAS	BM	YLD_BLUEs	Lu2-16415754	2	16415754	698	16415743	16415754	0.1444
YLD	RTM-GWAS	BM	YLD_2011_BLUEs	Lu2-16415754	2	16415754	698	16415743	16415754	0.1444
OIL	RTM-GWAS	BM	OIL_S2009	Lu2-16415779	2	16415779	699	16415779	16432051	5.1043
OIL	RTM-GWAS	BM	OIL_2009_BLUEs	Lu2-16415779	2	16415779	699	16415779	16432051	5.1043
LIN	RTM-GWAS	BM	LIN_S2009	Lu2-16551859	2	16551859	700	16551859	NA	3.0944
PRO	RTM-GWAS	BM	PRO_2012_BLUEs	Lu2-16557530	2	16557530	701	16557530	16557545	0.769
OIL	RTM-GWAS	BM	OIL_S2012	Lu2-16689964	2	16689964	705	16689964	NA	2.466
LIO	pLARmEB	SM	LIO_S2009	Lu2-16689989	2	16689989	706	16689975	16756250	1.8094
OIL	RTM-GWAS	BM	OIL_BLUEs	Lu2-16758840	2	16758840	707	16758840	16858265	0.0717
OIL	RTM-GWAS	BM	OIL_M2010	Lu2-16758840	2	16758840	707	16758840	16858265	0.0717
OIL	RTM-GWAS	BM	OIL_M2011	Lu2-16758840	2	16758840	707	16758840	16858265	0.0717
OIL	RTM-GWAS	BM	OIL_M2012	Lu2-16758840	2	16758840	707	16758840	16858265	0.0717
OIL	RTM-GWAS	BM	OIL_S_BLUEs	Lu2-16758840	2	16758840	707	16758840	16858265	0.0717
OIL	RTM-GWAS	BM	OIL_2010_BLUEs	Lu2-16758840	2	16758840	707	16758840	16858265	0.0717
OIL	RTM-GWAS	BM	OIL_2011_BLUEs	Lu2-16758840	2	16758840	707	16758840	16858265	0.0717
OIL	FASTmrEMMA	SM	OIL_BLUEs	Lu2-16851422	2	16851422	707	16758840	16858265	2.7425
OIL	FASTmrMLM	SM	OIL_BLUEs	Lu2-16851422	2	16851422	707	16758840	16858265	2.7425
OIL	FASTmrMLM	SM	OIL_M2010	Lu2-16851422	2	16851422	707	16758840	16858265	2.7425
OIL	ISIS EM-BLASSO	SM	OIL_M2010	Lu2-16851422	2	16851422	707	16758840	16858265	2.7425
OIL	ISIS EM-BLASSO	SM	OIL_M2010	Lu2-16851422	2	16851422	707	16758840	16858265	2.7425
OIL	mrMLM	SM	OIL_M2010	Lu2-16851422	2	16851422	707	16758840	16858265	2.7425
OIL	pKWmEB	SM	OIL_M2010	Lu2-16851422	2	16851422	707	16758840	16858265	2.7425
OIL	pKWmEB	SM	OIL_M2010	Lu2-16851422	2	16851422	707	16758840	16858265	2.7425
OIL	pLARmEB	SM	OIL_S2011	Lu2-16851422	2	16851422	707	16758840	16858265	2.7425
OIL	pLARmEB	SM	OIL_M2011	Lu2-16876802	2	16876802	708	16868903	16896774	1.6716
OIL	RTM-GWAS	BM	OIL_S2010	Lu2-16896787	2	16896787	709	16896787	NA	0.3209
IOD	RTM-GWAS	BM	IOD_M2010	Lu2-17090908	2	17090908	713	17089535	17111044	0.0231
OIL	RTM-GWAS	BM	OIL_M2011	Lu2-17134394	2	17134394	717	17134394	17189765	3.944
OIL	RTM-GWAS	BM	OIL_M_BLUEs	Lu2-17134394	2	17134394	717	17134394	17189765	3.944
IOD	RTM-GWAS	BM	IOD_BLUEs	Lu2-17222000	2	17222000	720	17208407	17222000	0.0231
IOD	RTM-GWAS	BM	IOD_S2011	Lu2-17222000	2	17222000	720	17208407	17222000	0.0231
LIO	pKWmEB	SM	LIO_M2012	Lu2-17723459	2	17723459	730	17665047	17741467	0.0025
OIL	pKWmEB	SM	OIL_S2010	Lu2-17723459	2	17723459	730	17665047	17741467	13.0732
DTM	RTM-GWAS	BM	DTM_2010_BLUEs	Lu2-17744625	2	17744625	731	17744625	17757001	0.2315
DTM	RTM-GWAS	BM	DTM_M2010	Lu2-17758323	2	17758323	733	17758323	17759986	0.0341
DTM	RTM-GWAS	BM	DTM_M2010	Lu2-17837068	2	17837068	735	17837068	NA	0.0862
DTM	RTM-GWAS	BM	DTM_M_BLUEs	Lu2-17837068	2	17837068	735	17837068	NA	0.0862
DTM	RTM-GWAS	BM	DTM_S2012	Lu2-18178274	2	18178274	740	18178274	18257944	0.0253
YLD	RTM-GWAS	BM	YLD_S2010	Lu2-18178274	2	18178274	740	18178274	18257944	1.0228
LIN	RTM-GWAS	BM	LIN_M2009	Lu2-18264115	2	18264115	741	18264115	18363220	0.2148
LIN	pLARmEB	SM	LIN_S2009	Lu2-18917941	2	18917941	746	18859380	18952249	2.8269
PRO	RTM-GWAS	BM	PRO_M2012	Lu2-18990344	2	18990344	749	18990344	NA	1.4259
YLD	RTM-GWAS	BM	YLD_M2011	Lu2-19064086	2	19064086	754	19064086	NA	2.0686
LIN	RTM-GWAS	BM	LIN_M2009	Lu2-19244393	2	19244393	759	19244393	NA	4.2759
LIN	RTM-GWAS	BM	LIN_2009_BLUEs	Lu2-19244393	2	19244393	759	19244393	NA	4.2759
OIL	RTM-GWAS	BM	OIL_S_BLUEs	Lu2-19244393	2	19244393	759	19244393	NA	0.7794
PRO	RTM-GWAS	BM	PRO_2011_BLUEs	Lu2-19294532	2	19294532	765	19294532	NA	0.6299
DTM	RTM-GWAS	BM	DTM_S2011	Lu2-19309202	2	19309202	767	19309202	19314093	0.2169
OIL	RTM-GWAS	BM	OIL_BLUEs	Lu2-19418621	2	19418621	768	19418621	19418870	4.4354
OIL	RTM-GWAS	BM	OIL_M2011	Lu2-19418621	2	19418621	768	19418621	19418870	4.4354
DTM	FASTmrEMMA	SM	DTM_BLUEs	Lu2-19574933	2	19574933	770	19574933	19580798	1.4307
DTM	ISIS EM-BLASSO	SM	DTM_BLUEs	Lu2-19574933	2	19574933	770	19574933	19580798	1.4307
DTM	pKWmEB	SM	DTM_M2012	Lu2-19574933	2	19574933	770	19574933	19580798	1.4307
DTM	pKWmEB	SM	DTM_M2012	Lu2-19574933	2	19574933	770	19574933	19580798	1.4307
DTM	pKWmEB	SM	DTM_M2012	Lu2-19574933	2	19574933	770	19574933	19580798	1.4307
DTM	pLARmEB	SM	DTM_BLUEs	Lu2-19574933	2	19574933	770	19574933	19580798	1.4307
LIO	pLARmEB	SM	LIO_BLUEs	Lu2-19686369	2	19686369	773	19675404	19690266	8.6015
DTM	RTM-GWAS	BM	DTM_M_BLUEs	Lu2-19686382	2	19686382	773	19675404	19690266	5.4482
DTM	RTM-GWAS	BM	DTM_2012_BLUEs	Lu2-19686382	2	19686382	773	19675404	19690266	5.4482
YLD	RTM-GWAS	BM	YLD_M2012	Lu2-19704217	2	19704217	775	19704217	NA	0.7347
DTM	RTM-GWAS	BM	DTM_BLUEs	Lu2-19704243	2	19704243	776	19704243	19707011	6.0013
YLD	RTM-GWAS	BM	YLD_S2010	Lu2-19809460	2	19809460	778	19809460	19809809	32.942
OIL	RTM-GWAS	BM	OIL_S2010	Lu2-20155590	2	20155590	784	20155590	NA	3.3497
OIL	RTM-GWAS	BM	OIL_2010_BLUEs	Lu2-20155590	2	20155590	784	20155590	NA	3.3497
PRO	RTM-GWAS	BM	PRO_M2012	Lu2-20221909	2	20221909	787	20221909	NA	5.9149
DTM	RTM-GWAS	BM	LIN_M2011	Lu2-20355952	2	20355952	788	20341192	20355952	4.6286
IOD	RTM-GWAS	BM	LIN_M2012	Lu2-20355952	2	20355952	788	20341192	20355952	1.3128
IOD	RTM-GWAS	BM	LIN_S2012	Lu2-20355952	2	20355952	788	20341192	20355952	1.3128
IOD	RTM-GWAS	BM	LIO_M2011	Lu2-20355952	2	20355952	788	20341192	20355952	1.3128
IOD	RTM-GWAS	BM	LIO_M2011	Lu2-20355952	2	20355952	788	20341192	20355952	1.3128
IOD	RTM-GWAS	BM	LIO_M2011	Lu2-20355952	2	20355952	788	20341192	20355952	1.3128
IOD	RTM-GWAS	BM	LIO_M2011	Lu2-20355952	2	20355952	788	20341192	20355952	1.3128
IOD	RTM-GWAS	BM	LIO_M2012	Lu2-20355952	2	20355952	788	20341192	20355952	1.3128
IOD	RTM-GWAS	BM	LIO_M2012	Lu2-20355952	2	20355952	788	20341192	20355952	1.3128
IOD	RTM-GWAS	BM	LIO_M2012	Lu2-20355952	2	20355952	788	20341192	20355952	1.3128
LIN	RTM-GWAS	BM	LIO_M2012	Lu2-20355952	2	20355952	788	20341192	20355952	2.8849
LIN	RTM-GWAS	BM	LIO_M2012	Lu2-20355952	2	20355952	788	20341192	20355952	2.8849
LIN	RTM-GWAS	BM	LIO_S2011	Lu2-20355952	2	20355952	788	20341192	20355952	2.8849
LIN	RTM-GWAS	BM	LIO_S2012	Lu2-20355952	2	20355952	788	20341192	20355952	2.8849
LIN	RTM-GWAS	BM	LIO_S2012	Lu2-20355952	2	20355952	788	20341192	20355952	2.8849
LIN	RTM-GWAS	BM	LIO_BLUEs	Lu2-20355952	2	20355952	788	20341192	20355952	2.8849
LIN	RTM-GWAS	BM	DTM_2010_BLUEs	Lu2-20355952	2	20355952	788	20341192	20355952	2.8849
LIN	RTM-GWAS	BM	IOD_BLUEs	Lu2-20355952	2	20355952	788	20341192	20355952	2.8849
LIN	RTM-GWAS	BM	IOD_M2011	Lu2-20355952	2	20355952	788	20341192	20355952	2.8849
LIN	RTM-GWAS	BM	IOD_M2012	Lu2-20355952	2	20355952	788	20341192	20355952	2.8849
LIN	RTM-GWAS	BM	IOD_S2011	Lu2-20355952	2	20355952	788	20341192	20355952	2.8849
LIN	FarmCPU	SM	IOD_S2012	Lu2-20355952	2	20355952	788	20341192	20355952	2.8849
LIN	FarmCPU	SM	IOD_S_BLUEs	Lu2-20355952	2	20355952	788	20341192	20355952	2.8849
LIN	pLARmEB	SM	IOD_M_BLUEs	Lu2-20355952	2	20355952	788	20341192	20355952	2.8849
LIO	RTM-GWAS	BM	IOD_2011_BLUEs	Lu2-20355952	2	20355952	788	20341192	20355952	4.3853
LIO	RTM-GWAS	BM	IOD_2012_BLUEs	Lu2-20355952	2	20355952	788	20341192	20355952	4.3853
LIO	RTM-GWAS	BM	LIN_BLUEs	Lu2-20355952	2	20355952	788	20341192	20355952	4.3853
LIO	RTM-GWAS	BM	LIN_M2010	Lu2-20355952	2	20355952	788	20341192	20355952	4.3853
LIO	RTM-GWAS	BM	LIN_M2011	Lu2-20355952	2	20355952	788	20341192	20355952	4.3853
LIO	RTM-GWAS	BM	LIN_M2012	Lu2-20355952	2	20355952	788	20341192	20355952	4.3853
LIO	RTM-GWAS	BM	LIN_S2010	Lu2-20355952	2	20355952	788	20341192	20355952	4.3853
LIO	RTM-GWAS	BM	LIN_S2011	Lu2-20355952	2	20355952	788	20341192	20355952	4.3853
LIO	RTM-GWAS	BM	LIN_S2012	Lu2-20355952	2	20355952	788	20341192	20355952	4.3853
LIO	FarmCPU	SM	LIN_S_BLUEs	Lu2-20355952	2	20355952	788	20341192	20355952	4.3853
LIO	FarmCPU	SM	LIN_M_BLUEs	Lu2-20355952	2	20355952	788	20341192	20355952	4.3853
LIO	FASTmrEMMA	SM	LIN_2011_BLUEs	Lu2-20355952	2	20355952	788	20341192	20355952	4.3853
LIO	FASTmrMLM	SM	LIN_2012_BLUEs	Lu2-20355952	2	20355952	788	20341192	20355952	4.3853
LIO	FASTmrMLM	SM	LIO_BLUEs	Lu2-20355952	2	20355952	788	20341192	20355952	4.3853
LIO	FASTmrMLM	SM	LIO_M2011	Lu2-20355952	2	20355952	788	20341192	20355952	4.3853
LIO	mrMLM	SM	LIO_M2012	Lu2-20355952	2	20355952	788	20341192	20355952	4.3853
LIO	mrMLM	SM	LIO_S2010	Lu2-20355952	2	20355952	788	20341192	20355952	4.3853
LIO	pLARmEB	SM	LIO_S2012	Lu2-20355952	2	20355952	788	20341192	20355952	4.3853
LIO	pLARmEB	SM	LIO_S_BLUEs	Lu2-20355952	2	20355952	788	20341192	20355952	4.3853
LIO	pLARmEB	SM	LIO_M_BLUEs	Lu2-20355952	2	20355952	788	20341192	20355952	4.3853
LIO	pLARmEB	SM	LIO_2011_BLUEs	Lu2-20355952	2	20355952	788	20341192	20355952	4.3853
LIO	pLARmEB	SM	LIO_2012_BLUEs	Lu2-20355952	2	20355952	788	20341192	20355952	4.3853
LIO	FarmCPU	SM	LIO_S2012	Lu2-20433504	2	20433504	789	20433504	20433784	2.5505
YLD	RTM-GWAS	BM	YLD_M2010	Lu2-20442965	2	20442965	790	20442965	20541683	0.4158
OIL	FarmCPU	SM	OIL_BLUEs	Lu2-20496068	2	20496068	790	20442965	20541683	0.9639
OIL	FarmCPU	SM	OIL_BLUEs	Lu2-20496068	2	20496068	790	20442965	20541683	0.9639
OIL	pKWmEB	SM	OIL_S2011	Lu2-20496068	2	20496068	790	20442965	20541683	0.9639
OIL	GLM	SS	OIL_S2011	Lu2-20496068	2	20496068	790	20442965	20541683	0.9639
YLD	RTM-GWAS	BM	YLD_2012_BLUEs	Lu2-20558445	2	20558445	791	20558445	20561617	1.5425
LIO	RTM-GWAS	BM	LIO_M2009	Lu2-20594474	2	20594474	793	20594474	NA	13.0495
DTM	RTM-GWAS	BM	DTM_S2011	Lu2-20616826	2	20616826	794	20616826	20626268	5.4444
DTM	pKWmEB	SM	DTM_M2011	Lu2-20626268	2	20626268	794	20616826	20626268	1.7046
DTM	FarmCPU	SM	DTM_BLUEs	Lu2-20647535	2	20647535	795	20647535	NA	5.221
DTM	FarmCPU	SM	DTM_BLUEs	Lu2-20647535	2	20647535	795	20647535	NA	5.221
DTM	FarmCPU	SM	DTM_BLUEs	Lu2-20647535	2	20647535	795	20647535	NA	5.221
DTM	FASTmrEMMA	SM	DTM_BLUEs	Lu2-20647535	2	20647535	795	20647535	NA	5.221
DTM	FASTmrEMMA	SM	DTM_BLUEs	Lu2-20647535	2	20647535	795	20647535	NA	5.221
DTM	FASTmrMLM	SM	DTM_BLUEs	Lu2-20647535	2	20647535	795	20647535	NA	5.221
DTM	FASTmrMLM	SM	DTM_M2010	Lu2-20647535	2	20647535	795	20647535	NA	5.221
DTM	ISIS EM-BLASSO	SM	DTM_S2012	Lu2-20647535	2	20647535	795	20647535	NA	5.221
DTM	mrMLM	SM	DTM_BLUEs	Lu2-20647535	2	20647535	795	20647535	NA	5.221
DTM	mrMLM	SM	DTM_BLUEs	Lu2-20647535	2	20647535	795	20647535	NA	5.221
DTM	pKWmEB	SM	DTM_BLUEs	Lu2-20647535	2	20647535	795	20647535	NA	5.221
DTM	pKWmEB	SM	DTM_BLUEs	Lu2-20647535	2	20647535	795	20647535	NA	5.221
DTM	pLARmEB	SM	DTM_BLUEs	Lu2-20647535	2	20647535	795	20647535	NA	5.221
DTM	pLARmEB	SM	DTM_BLUEs	Lu2-20647535	2	20647535	795	20647535	NA	5.221
OIL	RTM-GWAS	BM	OIL_2012_BLUEs	Lu2-20647535	2	20647535	795	20647535	NA	2.7071
DTM	ISIS EM-BLASSO	SM	DTM_BLUEs	Lu2-20779338	2	20779338	799	20779338	NA	3.7242
DTM	RTM-GWAS	BM	DTM_BLUEs	Lu2-20872944	2	20872944	801	20872944	NA	0.3918
DTM	RTM-GWAS	BM	DTM_M2011	Lu2-20872944	2	20872944	801	20872944	NA	0.3918
DTM	mrMLM	SM	DTM_BLUEs	Lu2-20872944	2	20872944	801	20872944	NA	0.3918
DTM	mrMLM	SM	DTM_M2011	Lu2-20872944	2	20872944	801	20872944	NA	0.3918
DTM	mrMLM	SM	DTM_M2012	Lu2-20872944	2	20872944	801	20872944	NA	0.3918
OIL	ISIS EM-BLASSO	SM	OIL_S2010	Lu2-20943056	2	20943056	802	20942835	20943056	1.6121
YLD	FASTmrEMMA	SM	YLD_BLUEs	Lu2-20943056	2	20943056	802	20942835	20943056	12.9573
YLD	FASTmrMLM	SM	YLD_S2011	Lu2-20943056	2	20943056	802	20942835	20943056	12.9573
YLD	ISIS EM-BLASSO	SM	YLD_S2011	Lu2-20943056	2	20943056	802	20942835	20943056	12.9573
YLD	mrMLM	SM	YLD_S2011	Lu2-20943056	2	20943056	802	20942835	20943056	12.9573
YLD	pKWmEB	SM	YLD_S2011	Lu2-20943056	2	20943056	802	20942835	20943056	12.9573
YLD	pLARmEB	SM	YLD_S2011	Lu2-20943056	2	20943056	802	20942835	20943056	12.9573
YLD	pLARmEB	SM	YLD_S2011	Lu2-20943056	2	20943056	802	20942835	20943056	12.9573
IOD	RTM-GWAS	BM	PRO_BLUEs	Lu2-20964672	2	20964672	804	20964672	20964685	3.8574
LIO	RTM-GWAS	BM	PRO_M2012	Lu2-20964672	2	20964672	804	20964672	20964685	2.794
PRO	FASTmrMLM	SM	PRO_M2012	Lu2-20964672	2	20964672	804	20964672	20964685	10.1665
PRO	ISIS EM-BLASSO	SM	PRO_M2012	Lu2-20964672	2	20964672	804	20964672	20964685	10.1665
PRO	ISIS EM-BLASSO	SM	IOD_S2010	Lu2-20964672	2	20964672	804	20964672	20964685	10.1665
PRO	mrMLM	SM	LIO_S2012	Lu2-20964672	2	20964672	804	20964672	20964685	10.1665
DTM	RTM-GWAS	BM	DTM_S2011	Lu2-20982912	2	20982912	805	20982912	20982966	1.8691
DTM	RTM-GWAS	BM	DTM_2012_BLUEs	Lu2-20982912	2	20982912	805	20982912	20982966	1.8691
DTM	RTM-GWAS	BM	DTM_S2012	Lu2-21131655	2	21131655	807	21033688	21131705	0.1849
DTM	RTM-GWAS	BM	DTM_S_BLUEs	Lu2-21131655	2	21131655	807	21033688	21131705	0.1849
DTM	RTM-GWAS	BM	DTM_M_BLUEs	Lu2-21239472	2	21239472	808	21239472	21267602	0.9346
OIL	RTM-GWAS	BM	OIL_S2011	Lu2-21239472	2	21239472	808	21239472	21267602	8.5649
DTM	RTM-GWAS	BM	DTM_2011_BLUEs	Lu2-21288206	2	21288206	810	21274447	21288473	13.927
OIL	RTM-GWAS	BM	OIL_BLUEs	Lu2-21344097	2	21344097	811	21344097	21344442	2.2695
OIL	FASTmrMLM	SM	OIL_BLUEs	Lu2-21344097	2	21344097	811	21344097	21344442	2.2695
OIL	mrMLM	SM	OIL_S_BLUEs	Lu2-21344097	2	21344097	811	21344097	21344442	2.2695
YLD	FASTmrMLM	SM	YLD_M2011	Lu2-21746514	2	21746514	819	21715101	21746514	6.3256
YLD	mrMLM	SM	YLD_M2011	Lu2-21746514	2	21746514	819	21715101	21746514	6.3256
LIN	RTM-GWAS	BM	LIN_M2012	Lu2-22279702	2	22279702	829	22279702	22280438	0.762
OIL	FASTmrEMMA	SM	OIL_M2010	Lu2-23162926	2	23162926	835	23162926	23172478	1.4432
OIL	FASTmrEMMA	SM	OIL_M2011	Lu2-23162926	2	23162926	835	23162926	23172478	1.4432
OIL	RTM-GWAS	BM	OIL_2012_BLUEs	Lu2-23179808	2	23179808	836	23179808	23180247	8.2878
YLD	RTM-GWAS	BM	YLD_M2012	Lu2-23179808	2	23179808	836	23179808	23180247	1.0221
OIL	FASTmrEMMA	SM	OIL_BLUEs	Lu2-23180247	2	23180247	836	23179808	23180247	6.8862
OIL	FASTmrEMMA	SM	OIL_M2012	Lu2-23180247	2	23180247	836	23179808	23180247	6.8862
OIL	pKWmEB	SM	OIL_M2012	Lu2-23180247	2	23180247	836	23179808	23180247	6.8862
OIL	ISIS EM-BLASSO	SM	OIL_BLUEs	Lu2-23226046	2	23226046	837	23226046	23247318	9.623
OIL	mrMLM	SM	OIL_M2011	Lu2-23226046	2	23226046	837	23226046	23247318	9.623
OIL	pLARmEB	SM	OIL_M2011	Lu2-23226046	2	23226046	837	23226046	23247318	9.623
OIL	pLARmEB	SM	OIL_M2012	Lu2-23226046	2	23226046	837	23226046	23247318	9.623
OIL	pLARmEB	SM	OIL_M2012	Lu2-23226046	2	23226046	837	23226046	23247318	9.623
PRO	RTM-GWAS	BM	PRO_M_BLUEs	Lu2-23247318	2	23247318	837	23226046	23247318	2.0457
PRO	RTM-GWAS	BM	PRO_M2011	Lu2-23335034	2	23335034	845	23335034	NA	29.1401
OIL	FASTmrMLM	SM	OIL_M2010	Lu2-23758901	2	23758901	853	23758901	NA	0.5433
OIL	mrMLM	SM	OIL_S2011	Lu2-23758901	2	23758901	853	23758901	NA	0.5433
OIL	pKWmEB	SM	OIL_S2011	Lu2-23758901	2	23758901	853	23758901	NA	0.5433
OIL	pLARmEB	SM	OIL_S2011	Lu2-23758901	2	23758901	853	23758901	NA	0.5433
OIL	pLARmEB	SM	OIL_S2011	Lu2-23758901	2	23758901	853	23758901	NA	0.5433
PRO	RTM-GWAS	BM	PRO_M2012	Lu2-24057016	2	24057016	856	24004351	24073251	0.0005
PRO	RTM-GWAS	BM	PRO_2012_BLUEs	Lu2-24057016	2	24057016	856	24004351	24073251	0.0005
PRO	RTM-GWAS	BM	PRO_BLUEs	Lu2-24120583	2	24120583	857	24120583	NA	0.2583
PRO	RTM-GWAS	BM	PRO_2012_BLUEs	Lu2-24120583	2	24120583	857	24120583	NA	0.2583
IOD	RTM-GWAS	BM	IOD_S2012	Lu2-24628214	2	24628214	863	24628214	NA	1.8475
LIN	RTM-GWAS	BM	LIN_BLUEs	Lu2-24628214	2	24628214	863	24628214	NA	0.7725
LIN	RTM-GWAS	BM	LIN_S2012	Lu2-24628214	2	24628214	863	24628214	NA	0.7725
LIN	RTM-GWAS	BM	LIN_S_BLUEs	Lu2-24628214	2	24628214	863	24628214	NA	0.7725
LIO	RTM-GWAS	BM	LIO_S2012	Lu2-24628214	2	24628214	863	24628214	NA	0.2388
LIO	RTM-GWAS	BM	LIO_M_BLUEs	Lu2-24628214	2	24628214	863	24628214	NA	0.2388
LIO	RTM-GWAS	BM	LIO_2009_BLUEs	Lu2-24926802	2	24926802	868	24926583	24968341	2.2945
OIL	RTM-GWAS	BM	OIL_M2011	Lu2-25128771	2	25128771	869	25128771	25131649	2.2408
OIL	RTM-GWAS	BM	OIL_M2012	Lu2-25128771	2	25128771	869	25128771	25131649	2.2408
OIL	RTM-GWAS	BM	OIL_2012_BLUEs	Lu2-25128771	2	25128771	869	25128771	25131649	2.2408
OIL	mrMLM	SM	OIL_S2010	Lu2-25131649	2	25131649	869	25128771	25131649	22.7352
OIL	pLARmEB	SM	OIL_S2010	Lu2-25131649	2	25131649	869	25128771	25131649	22.7352
LIN	RTM-GWAS	BM	LIN_S2010	Lu3-25825	3	25825	875	25825	25831	0.1135
PRO	RTM-GWAS	BM	PRO_S2009	Lu3-132840	3	132840	876	132840	NA	0.0951
YLD	RTM-GWAS	BM	YLD_S2012	Lu3-597267	3	597267	883	568652	628430	0.3285
OIL	RTM-GWAS	BM	OIL_M2010	Lu3-822191	3	822191	884	822191	861634	10.0704
LIN	pLARmEB	SM	LIN_M2011	Lu3-861868	3	861868	885	861868	891508	5.9004
LIO	pLARmEB	SM	LIO_S2012	Lu3-861868	3	861868	885	861868	891508	6.5043
OIL	pLARmEB	SM	OIL_S2011	Lu3-1024803	3	1024803	890	1024803	NA	0.644
YLD	RTM-GWAS	BM	YLD_S2011	Lu3-1024803	3	1024803	890	1024803	NA	2.0559
YLD	FASTmrEMMA	SM	YLD_S2011	Lu3-1024803	3	1024803	890	1024803	NA	2.0559
YLD	ISIS EM-BLASSO	SM	YLD_S2011	Lu3-1024803	3	1024803	890	1024803	NA	2.0559
YLD	mrMLM	SM	YLD_S2011	Lu3-1024803	3	1024803	890	1024803	NA	2.0559
YLD	pKWmEB	SM	YLD_S2011	Lu3-1024803	3	1024803	890	1024803	NA	2.0559
YLD	pLARmEB	SM	YLD_S2011	Lu3-1024803	3	1024803	890	1024803	NA	2.0559
DTM	RTM-GWAS	BM	DTM_S2012	Lu3-1051889	3	1051889	893	1051889	NA	0.2076
DTM	RTM-GWAS	BM	DTM_2010_BLUEs	Lu3-1051889	3	1051889	893	1051889	NA	0.2076
DTM	RTM-GWAS	BM	DTM_M2010	Lu3-1115387	3	1115387	894	1115082	1115387	3.9578
DTM	RTM-GWAS	BM	DTM_BLUEs	Lu3-1188155	3	1188155	898	1188155	NA	0.4542
YLD	RTM-GWAS	BM	YLD_S_BLUEs	Lu3-1270725	3	1270725	899	1270725	1271021	0.7442
DTM	FarmCPU	SM	DTM_BLUEs	Lu3-2883924	3	2883924	929	2883924	2904663	0.1025
DTM	pKWmEB	SM	DTM_BLUEs	Lu3-2883924	3	2883924	929	2883924	2904663	0.1025
DTM	RTM-GWAS	BM	DTM_S_BLUEs	Lu3-2897194	3	2897194	929	2883924	2904663	1.1769
DTM	RTM-GWAS	BM	DTM_2012_BLUEs	Lu3-2897194	3	2897194	929	2883924	2904663	1.1769
DTM	RTM-GWAS	BM	DTM_S2011	Lu3-2907106	3	2907106	931	2907106	NA	0.1639
DTM	RTM-GWAS	BM	DTM_2010_BLUEs	Lu3-2907106	3	2907106	931	2907106	NA	0.1639
PRO	RTM-GWAS	BM	PRO_S2012	Lu3-2907106	3	2907106	931	2907106	NA	6.4857
OIL	RTM-GWAS	BM	OIL_2009_BLUEs	Lu3-2956390	3	2956390	934	2956390	NA	9.8227
OIL	RTM-GWAS	BM	OIL_M2009	Lu3-3034619	3	3034619	937	3034619	3052860	9.5169
YLD	RTM-GWAS	BM	YLD_S2011	Lu3-3057678	3	3057678	939	3057678	3111559	0.0132
PRO	RTM-GWAS	BM	PRO_BLUEs	Lu3-3176649	3	3176649	943	3176649	3262510	0.4891
OIL	ISIS EM-BLASSO	SM	OIL_M2010	Lu3-3637141	3	3637141	953	3592705	3643627	0.3784
OIL	pLARmEB	SM	OIL_M2010	Lu3-3637141	3	3637141	953	3592705	3643627	0.3784
YLD	RTM-GWAS	BM	YLD_M2010	Lu3-3801963	3	3801963	957	3801963	3807990	0.2719
YLD	RTM-GWAS	BM	YLD_S2009	Lu3-3865284	3	3865284	960	3865284	NA	0.2676
YLD	RTM-GWAS	BM	YLD_S2010	Lu3-4205236	3	4205236	970	4205236	NA	0.1386
YLD	RTM-GWAS	BM	YLD_S2010	Lu3-4264501	3	4264501	971	4264501	NA	0.0051
OIL	pKWmEB	SM	OIL_S2011	Lu3-4392610	3	4392610	978	4392610	NA	14.2425
DTM	RTM-GWAS	BM	DTM_BLUEs	Lu3-4396422	3	4396422	979	4396422	NA	0.0044
DTM	RTM-GWAS	BM	DTM_BLUEs	Lu3-4396422	3	4396422	979	4396422	NA	0.0044
DTM	ISIS EM-BLASSO	SM	DTM_M2011	Lu3-4396422	3	4396422	979	4396422	NA	0.0044
DTM	pKWmEB	SM	DTM_S_BLUEs	Lu3-4396422	3	4396422	979	4396422	NA	0.0044
PRO	RTM-GWAS	BM	PRO_S2012	Lu3-4491894	3	4491894	981	4491894	NA	0.1818
DTM	RTM-GWAS	BM	DTM_M_BLUEs	Lu3-4521453	3	4521453	982	4521453	4521738	0.1447
DTM	RTM-GWAS	BM	DTM_2011_BLUEs	Lu3-4521453	3	4521453	982	4521453	4521738	0.1447
LIO	ISIS EM-BLASSO	SM	LIO_M2011	Lu3-4521486	3	4521486	982	4521453	4521738	0.0881
YLD	FASTmrMLM	SM	YLD_M2010	Lu3-4521486	3	4521486	982	4521453	4521738	0.4716
YLD	ISIS EM-BLASSO	SM	YLD_M2010	Lu3-4521486	3	4521486	982	4521453	4521738	0.4716
YLD	mrMLM	SM	YLD_M2010	Lu3-4521486	3	4521486	982	4521453	4521738	0.4716
YLD	pLARmEB	SM	YLD_M2010	Lu3-4521738	3	4521738	982	4521453	4521738	0.225
OIL	RTM-GWAS	BM	OIL_S2012	Lu3-4639548	3	4639548	983	4639548	4713180	6.6055
YLD	RTM-GWAS	BM	YLD_S2010	Lu3-4797774	3	4797774	988	4797774	4797799	13.0077
DTM	RTM-GWAS	BM	OIL_S2011	Lu3-5284501	3	5284501	995	5284501	5284526	0.4548
OIL	mrMLM	SM	DTM_M_BLUEs	Lu3-5284501	3	5284501	995	5284501	5284526	0.1769
LIN	RTM-GWAS	BM	LIN_M2009	Lu3-5284766	3	5284766	997	5284766	5293085	0.23
PRO	RTM-GWAS	BM	PRO_S2012	Lu3-5284766	3	5284766	997	5284766	5293085	0.5846
IOD	RTM-GWAS	BM	IOD_M2009	Lu3-5413215	3	5413215	998	5413215	5415128	3.3622
IOD	pKWmEB	SM	IOD_M2012	Lu3-5511715	3	5511715	999	5511715	5520120	5.0342
YLD	RTM-GWAS	BM	YLD_M2011	Lu3-5511715	3	5511715	999	5511715	5520120	4.1416
DTM	FASTmrMLM	SM	DTM_BLUEs	Lu3-5511935	3	5511935	999	5511715	5520120	0.2394
DTM	ISIS EM-BLASSO	SM	DTM_BLUEs	Lu3-5511935	3	5511935	999	5511715	5520120	0.2394
DTM	mrMLM	SM	DTM_BLUEs	Lu3-5511935	3	5511935	999	5511715	5520120	0.2394
LIN	pLARmEB	SM	LIN_M2009	Lu3-5511946	3	5511946	999	5511715	5520120	3.7965
IOD	pLARmEB	SM	IOD_M2010	Lu3-5520120	3	5520120	999	5511715	5520120	7.2321
YLD	RTM-GWAS	BM	YLD_S_BLUEs	Lu3-5566765	3	5566765	1000	5526222	5578327	0.3794
DTM	RTM-GWAS	BM	DTM_M2012	Lu3-5580765	3	5580765	1002	5580765	NA	2.0916
YLD	RTM-GWAS	BM	YLD_M_BLUEs	Lu3-5580765	3	5580765	1002	5580765	NA	23.4795
OIL	RTM-GWAS	BM	OIL_2012_BLUEs	Lu3-5598007	3	5598007	1004	5597994	5643161	23.3484
PRO	RTM-GWAS	BM	PRO_M_BLUEs	Lu3-5598007	3	5598007	1004	5597994	5643161	27.2579
DTM	RTM-GWAS	BM	DTM_2012_BLUEs	Lu3-5708733	3	5708733	1005	5688596	5709710	0.5561
PRO	RTM-GWAS	BM	PRO_M2012	Lu3-5747087	3	5747087	1009	5747087	5747586	1.0811
OIL	FASTmrMLM	SM	OIL_M2012	Lu3-5747586	3	5747586	1009	5747087	5747586	0.3558
OIL	mrMLM	SM	OIL_M2012	Lu3-5747586	3	5747586	1009	5747087	5747586	0.3558
OIL	pKWmEB	SM	OIL_M2012	Lu3-5747586	3	5747586	1009	5747087	5747586	0.3558
DTM	RTM-GWAS	BM	DTM_S_BLUEs	Lu3-5773801	3	5773801	1010	5758687	5774082	2.3274
LIN	RTM-GWAS	BM	LIN_S2011	Lu3-6004588	3	6004588	1013	6004588	6004606	0.1733
OIL	RTM-GWAS	BM	OIL_M_BLUEs	Lu3-6232539	3	6232539	1019	6232539	NA	4.2252
OIL	RTM-GWAS	BM	OIL_M2010	Lu3-6249561	3	6249561	1020	6232572	6249561	1.6095
OIL	RTM-GWAS	BM	OIL_M2012	Lu3-6249561	3	6249561	1020	6232572	6249561	1.6095
DTM	RTM-GWAS	BM	DTM_BLUEs	Lu3-6275504	3	6275504	1022	6275488	6276460	4.6213
DTM	RTM-GWAS	BM	DTM_2012_BLUEs	Lu3-6388602	3	6388602	1023	6388602	NA	4.0859
PRO	RTM-GWAS	BM	PRO_S2012	Lu3-6400897	3	6400897	1024	6400897	6494200	1.3194
PRO	RTM-GWAS	BM	PRO_S_BLUEs	Lu3-6400897	3	6400897	1024	6400897	6494200	1.3194
PRO	pLARmEB	SM	PRO_M2011	Lu3-6439858	3	6439858	1024	6400897	6494200	0.0745
DTM	RTM-GWAS	BM	DTM_S_BLUEs	Lu3-6495260	3	6495260	1026	6495260	6505668	0.0647
OIL	RTM-GWAS	BM	OIL_S2011	Lu3-6495260	3	6495260	1026	6495260	6505668	0.0375
OIL	RTM-GWAS	BM	OIL_S2012	Lu3-6662720	3	6662720	1029	6662720	NA	0.6154
YLD	RTM-GWAS	BM	YLD_S2011	Lu3-6662720	3	6662720	1029	6662720	NA	3.7755
YLD	RTM-GWAS	BM	YLD_S_BLUEs	Lu3-6662720	3	6662720	1029	6662720	NA	3.7755
YLD	RTM-GWAS	BM	YLD_2011_BLUEs	Lu3-6662720	3	6662720	1029	6662720	NA	3.7755
PRO	RTM-GWAS	BM	PRO_S_BLUEs	Lu3-6807262	3	6807262	1032	6807262	6807265	10.2711
DTM	RTM-GWAS	BM	DTM_M2010	Lu3-6931709	3	6931709	1035	6930517	7003185	1.326
DTM	RTM-GWAS	BM	DTM_M2011	Lu3-6931709	3	6931709	1035	6930517	7003185	1.326
DTM	RTM-GWAS	BM	DTM_2011_BLUEs	Lu3-6931709	3	6931709	1035	6930517	7003185	1.326
DTM	RTM-GWAS	BM	DTM_BLUEs	Lu3-7025423	3	7025423	1039	7025423	7025693	0.0099
OIL	RTM-GWAS	BM	OIL_S2010	Lu3-7025423	3	7025423	1039	7025423	7025693	0.3225
DTM	RTM-GWAS	BM	DTM_2010_BLUEs	Lu3-7123269	3	7123269	1040	7054209	7150181	2.4411
OIL	RTM-GWAS	BM	OIL_M2009	Lu3-7203804	3	7203804	1043	7203804	7224019	18.1411
DTM	RTM-GWAS	BM	DTM_BLUEs	Lu3-7227734	3	7227734	1044	7227707	7227734	3.2992
OIL	RTM-GWAS	BM	OIL_S2009	Lu3-7248029	3	7248029	1045	7227959	7248029	5.3153
OIL	RTM-GWAS	BM	OIL_2009_BLUEs	Lu3-7248029	3	7248029	1045	7227959	7248029	5.3153
DTM	RTM-GWAS	BM	DTM_M_BLUEs	Lu3-7672086	3	7672086	1047	7642352	7672319	0.2962
YLD	RTM-GWAS	BM	YLD_S2012	Lu3-7672086	3	7672086	1047	7642352	7672319	1.6938
YLD	RTM-GWAS	BM	YLD_S_BLUEs	Lu3-7888103	3	7888103	1051	7861288	7930108	0.3276
YLD	RTM-GWAS	BM	YLD_2010_BLUEs	Lu3-8362621	3	8362621	1058	8362621	8448458	30.564
PRO	RTM-GWAS	BM	PRO_2011_BLUEs	Lu3-9027148	3	9027148	1067	9027148	NA	24.9382
DTM	RTM-GWAS	BM	DTM_M2011	Lu3-9132894	3	9132894	1069	9132894	NA	3.0018
YLD	RTM-GWAS	BM	YLD_2012_BLUEs	Lu3-9288205	3	9288205	1070	9288205	NA	0.7523
YLD	RTM-GWAS	BM	YLD_S2011	Lu3-9415429	3	9415429	1071	9415429	NA	0.3015
DTM	RTM-GWAS	BM	DTM_M2012	Lu3-9494503	3	9494503	1074	9494503	9511794	0.1135
DTM	RTM-GWAS	BM	DTM_2011_BLUEs	Lu3-9494503	3	9494503	1074	9494503	9511794	0.1135
OIL	RTM-GWAS	BM	OIL_S2011	Lu3-9494503	3	9494503	1074	9494503	9511794	0.0864
PRO	RTM-GWAS	BM	PRO_S2011	Lu3-9494503	3	9494503	1074	9494503	9511794	0.0025
YLD	RTM-GWAS	BM	YLD_M2012	Lu3-9494503	3	9494503	1074	9494503	9511794	1.1041
YLD	RTM-GWAS	BM	YLD_2011_BLUEs	Lu3-9494503	3	9494503	1074	9494503	9511794	1.1041
YLD	RTM-GWAS	BM	YLD_BLUEs	Lu3-9514360	3	9514360	1076	9514001	9564767	1.5633
DTM	RTM-GWAS	BM	PRO_M2011	Lu3-9720026	3	9720026	1078	9720026	NA	1.1425
DTM	RTM-GWAS	BM	DTM_BLUEs	Lu3-9720026	3	9720026	1078	9720026	NA	1.1425
PRO	pKWmEB	SM	DTM_2012_BLUEs	Lu3-9720026	3	9720026	1078	9720026	NA	5.2629
YLD	RTM-GWAS	BM	YLD_S2010	Lu3-10665194	3	10665194	1082	10665194	NA	22.7429
DTM	RTM-GWAS	BM	DTM_M2011	Lu3-11152904	3	11152904	1086	11151514	11153251	0.4659
IOD	RTM-GWAS	BM	IOD_S2009	Lu3-11152904	3	11152904	1086	11151514	11153251	2.2936
DTM	RTM-GWAS	BM	DTM_M_BLUEs	Lu3-11256488	3	11256488	1087	11256488	NA	2.6624
IOD	RTM-GWAS	BM	IOD_2009_BLUEs	Lu3-12062935	3	12062935	1093	12062935	NA	4.2984
YLD	RTM-GWAS	BM	YLD_2010_BLUEs	Lu3-12062935	3	12062935	1093	12062935	NA	21.0695
LIN	RTM-GWAS	BM	LIN_2011_BLUEs	Lu3-14078267	3	14078267	1102	14077547	14078267	0.1376
LIO	RTM-GWAS	BM	LIO_M_BLUEs	Lu3-14078267	3	14078267	1102	14077547	14078267	0.0111
DTM	RTM-GWAS	BM	DTM_M_BLUEs	Lu3-15816572	3	15816572	1134	15790760	15890708	0.0176
IOD	RTM-GWAS	BM	IOD_2009_BLUEs	Lu3-16003723	3	16003723	1136	16003723	16003736	1.2667
PRO	RTM-GWAS	BM	PRO_S2011	Lu3-16363679	3	16363679	1144	16363679	NA	5.5069
IOD	RTM-GWAS	BM	LIN_BLUEs	Lu3-16763094	3	16763094	1148	16763094	NA	0.0177
LIN	RTM-GWAS	BM	LIN_M2010	Lu3-16763094	3	16763094	1148	16763094	NA	0.3987
LIN	pKWmEB	SM	LIN_M2011	Lu3-16763094	3	16763094	1148	16763094	NA	0.3987
LIN	pKWmEB	SM	LIN_S2010	Lu3-16763094	3	16763094	1148	16763094	NA	0.3987
LIN	pKWmEB	SM	LIN_S2011	Lu3-16763094	3	16763094	1148	16763094	NA	0.3987
LIN	pKWmEB	SM	LIN_S2012	Lu3-16763094	3	16763094	1148	16763094	NA	0.3987
LIN	pKWmEB	SM	IOD_M2012	Lu3-16763094	3	16763094	1148	16763094	NA	0.3987
LIN	pKWmEB	SM	LIN_S2010	Lu3-16763094	3	16763094	1148	16763094	NA	0.3987
LIO	RTM-GWAS	BM	LIO_M2010	Lu3-16763094	3	16763094	1148	16763094	NA	1.0564
YLD	RTM-GWAS	BM	YLD_2010_BLUEs	Lu3-16763113	3	16763113	1149	16763113	16784139	1.3633
PRO	FASTmrEMMA	SM	PRO_S2012	Lu3-16823624	3	16823624	1152	16823624	16823675	0.4826
PRO	ISIS EM-BLASSO	SM	PRO_S2012	Lu3-16823624	3	16823624	1152	16823624	16823675	0.4826
PRO	mrMLM	SM	PRO_S2012	Lu3-16823624	3	16823624	1152	16823624	16823675	0.4826
PRO	RTM-GWAS	BM	PRO_S2012	Lu3-16837684	3	16837684	1154	16837684	NA	2.0804
YLD	RTM-GWAS	BM	YLD_S2010	Lu3-16837684	3	16837684	1154	16837684	NA	0.1565
PRO	RTM-GWAS	BM	PRO_2012_BLUEs	Lu3-16839499	3	16839499	1155	16839499	NA	4.5525
LIN	mrMLM	SM	LIN_M2012	Lu3-17004182	3	17004182	1162	16988997	17024196	9.4351
LIO	mrMLM	SM	LIO_M2011	Lu3-17004182	3	17004182	1162	16988997	17024196	12.191
LIO	mrMLM	SM	LIO_M2012	Lu3-17004182	3	17004182	1162	16988997	17024196	12.191
IOD	RTM-GWAS	BM	IOD_M2012	Lu3-17025428	3	17025428	1163	17025428	NA	2.586
LIN	RTM-GWAS	BM	LIN_M_BLUEs	Lu3-17025428	3	17025428	1163	17025428	NA	2.8227
PRO	RTM-GWAS	BM	PRO_M_BLUEs	Lu3-17025428	3	17025428	1163	17025428	NA	8.3186
IOD	RTM-GWAS	BM	IOD_2009_BLUEs	Lu3-17043506	3	17043506	1167	17043506	NA	6.9795
IOD	RTM-GWAS	BM	IOD_BLUEs	Lu3-17048775	3	17048775	1168	17048775	NA	0.7241
IOD	RTM-GWAS	BM	IOD_S2010	Lu3-17048775	3	17048775	1168	17048775	NA	0.7241
LIN	RTM-GWAS	BM	LIN_S2010	Lu3-17048775	3	17048775	1168	17048775	NA	0.0253
LIN	RTM-GWAS	BM	LIN_S2011	Lu3-17048775	3	17048775	1168	17048775	NA	0.0253
YLD	RTM-GWAS	BM	YLD_S2011	Lu3-17048775	3	17048775	1168	17048775	NA	0.0847
LIN	RTM-GWAS	BM	LIN_M2009	Lu3-17075127	3	17075127	1171	17075127	17075399	0.4529
PRO	RTM-GWAS	BM	PRO_S2011	Lu3-17499088	3	17499088	1178	17499088	17537957	0.3775
OIL	FASTmrEMMA	SM	OIL_S2011	Lu3-17539819	3	17539819	1180	17538327	17539819	19.3485
OIL	FASTmrMLM	SM	OIL_S2011	Lu3-17539819	3	17539819	1180	17538327	17539819	19.3485
OIL	pLARmEB	SM	OIL_S2011	Lu3-17539819	3	17539819	1180	17538327	17539819	19.3485
DTM	RTM-GWAS	BM	DTM_BLUEs	Lu3-17550339	3	17550339	1182	17550296	17550339	0.3186
DTM	RTM-GWAS	BM	DTM_M2011	Lu3-17550339	3	17550339	1182	17550296	17550339	0.3186
DTM	RTM-GWAS	BM	DTM_M2012	Lu3-17550339	3	17550339	1182	17550296	17550339	0.3186
DTM	RTM-GWAS	BM	DTM_S2011	Lu3-17550339	3	17550339	1182	17550296	17550339	0.3186
IOD	RTM-GWAS	BM	IOD_S2011	Lu3-17550339	3	17550339	1182	17550296	17550339	1.8847
IOD	RTM-GWAS	BM	IOD_M_BLUEs	Lu3-17550339	3	17550339	1182	17550296	17550339	1.8847
LIN	RTM-GWAS	BM	LIN_S_BLUEs	Lu3-17550339	3	17550339	1182	17550296	17550339	1.5044
LIO	RTM-GWAS	BM	LIO_BLUEs	Lu3-17550339	3	17550339	1182	17550296	17550339	1.2359
LIO	RTM-GWAS	BM	LIO_2011_BLUEs	Lu3-17550339	3	17550339	1182	17550296	17550339	1.2359
YLD	RTM-GWAS	BM	YLD_2009_BLUEs	Lu3-17550339	3	17550339	1182	17550296	17550339	2.782
YLD	RTM-GWAS	BM	YLD_S2012	Lu3-17940864	3	17940864	1187	17940864	17941117	1.059
YLD	FASTmrEMMA	SM	YLD_S2010	Lu3-17941117	3	17941117	1187	17940864	17941117	3.4256
LIO	RTM-GWAS	BM	LIO_S2010	Lu3-17941123	3	17941123	1188	17941123	NA	0.4305
PRO	pLARmEB	SM	PRO_M2009	Lu3-18684317	3	18684317	1196	18684317	NA	1.0883
DTM	RTM-GWAS	BM	DTM_2012_BLUEs	Lu3-18684492	3	18684492	1197	18684492	NA	3.4797
IOD	RTM-GWAS	BM	IOD_M2010	Lu3-18684492	3	18684492	1197	18684492	NA	5.544
PRO	RTM-GWAS	BM	PRO_S2012	Lu3-18684492	3	18684492	1197	18684492	NA	16.1866
PRO	RTM-GWAS	BM	PRO_2012_BLUEs	Lu3-18684492	3	18684492	1197	18684492	NA	16.1866
YLD	RTM-GWAS	BM	YLD_S2011	Lu3-18684492	3	18684492	1197	18684492	NA	8.6311
YLD	RTM-GWAS	BM	YLD_2011_BLUEs	Lu3-18684492	3	18684492	1197	18684492	NA	8.6311
LIO	RTM-GWAS	BM	LIO_M2009	Lu3-18954768	3	18954768	1203	18954768	18969198	2.7491
IOD	RTM-GWAS	BM	IOD_BLUEs	Lu3-19547971	3	19547971	1215	19547971	19553428	1.0885
IOD	RTM-GWAS	BM	IOD_M2010	Lu3-19547971	3	19547971	1215	19547971	19553428	1.0885
IOD	RTM-GWAS	BM	IOD_S2010	Lu3-19547971	3	19547971	1215	19547971	19553428	1.0885
IOD	RTM-GWAS	BM	IOD_2010_BLUEs	Lu3-19547971	3	19547971	1215	19547971	19553428	1.0885
LIN	RTM-GWAS	BM	LIN_BLUEs	Lu3-19547971	3	19547971	1215	19547971	19553428	0.1135
LIN	RTM-GWAS	BM	LIN_S2010	Lu3-19547971	3	19547971	1215	19547971	19553428	0.1135
LIN	RTM-GWAS	BM	LIN_S2011	Lu3-19547971	3	19547971	1215	19547971	19553428	0.1135
LIN	RTM-GWAS	BM	LIN_S_BLUEs	Lu3-19547971	3	19547971	1215	19547971	19553428	0.1135
LIN	RTM-GWAS	BM	LIN_2010_BLUEs	Lu3-19547971	3	19547971	1215	19547971	19553428	0.1135
LIO	RTM-GWAS	BM	LIO_M2010	Lu3-19547971	3	19547971	1215	19547971	19553428	0.0347
LIO	RTM-GWAS	BM	LIO_M2011	Lu3-19547971	3	19547971	1215	19547971	19553428	0.0347
LIO	RTM-GWAS	BM	LIO_S2010	Lu3-19547971	3	19547971	1215	19547971	19553428	0.0347
LIO	RTM-GWAS	BM	LIO_S2011	Lu3-19547971	3	19547971	1215	19547971	19553428	0.0347
LIO	RTM-GWAS	BM	LIO_S_BLUEs	Lu3-19547971	3	19547971	1215	19547971	19553428	0.0347
LIO	RTM-GWAS	BM	LIO_2010_BLUEs	Lu3-19547971	3	19547971	1215	19547971	19553428	0.0347
YLD	RTM-GWAS	BM	YLD_M2010	Lu3-19561829	3	19561829	1216	19561829	NA	1.843
IOD	RTM-GWAS	BM	IOD_M2012	Lu3-19952579	3	19952579	1218	19952579	NA	1.7374
LIO	RTM-GWAS	BM	LIO_S2010	Lu3-19952579	3	19952579	1218	19952579	NA	0.0227
YLD	RTM-GWAS	BM	YLD_S2012	Lu3-20484187	3	20484187	1223	20484187	NA	0.2626
PRO	RTM-GWAS	BM	PRO_S2011	Lu3-21019333	3	21019333	1228	21019333	NA	0.9254
DTM	RTM-GWAS	BM	DTM_S2011	Lu3-21022807	3	21022807	1229	21019644	21022807	2.2627
PRO	RTM-GWAS	BM	PRO_S2011	Lu3-21648584	3	21648584	1234	21648584	NA	2.7456
YLD	RTM-GWAS	BM	YLD_S_BLUEs	Lu3-21648584	3	21648584	1234	21648584	NA	3.2079
DTM	RTM-GWAS	BM	DTM_M_BLUEs	Lu3-21853102	3	21853102	1240	21853102	21856187	0.0061
DTM	RTM-GWAS	BM	DTM_2010_BLUEs	Lu3-21989463	3	21989463	1243	21989463	NA	0.1422
PRO	RTM-GWAS	BM	PRO_S2012	Lu3-22162460	3	22162460	1247	22162460	NA	0.6904
YLD	RTM-GWAS	BM	YLD_S2012	Lu3-22243721	3	22243721	1248	22243721	22244014	7.3688
PRO	RTM-GWAS	BM	PRO_M2011	Lu3-22298639	3	22298639	1250	22298639	NA	11.077
PRO	RTM-GWAS	BM	PRO_M2011	Lu3-22298639	3	22298639	1250	22298639	NA	11.077
PRO	FarmCPU	SM	PRO_M2011	Lu3-22298639	3	22298639	1250	22298639	NA	11.077
PRO	FASTmrMLM	SM	PRO_M2011	Lu3-22298639	3	22298639	1250	22298639	NA	11.077
PRO	ISIS EM-BLASSO	SM	PRO_M2011	Lu3-22298639	3	22298639	1250	22298639	NA	11.077
PRO	mrMLM	SM	PRO_M2012	Lu3-22298639	3	22298639	1250	22298639	NA	11.077
PRO	mrMLM	SM	PRO_M2012	Lu3-22298639	3	22298639	1250	22298639	NA	11.077
PRO	pLARmEB	SM	PRO_2012_BLUEs	Lu3-22298639	3	22298639	1250	22298639	NA	11.077
IOD	RTM-GWAS	BM	IOD_S2009	Lu3-22609860	3	22609860	1256	22609860	NA	1.8007
PRO	RTM-GWAS	BM	PRO_M2012	Lu3-22707540	3	22707540	1261	22707540	NA	2.0749
PRO	FarmCPU	SM	PRO_M2011	Lu3-22707540	3	22707540	1261	22707540	NA	2.0749
OIL	RTM-GWAS	BM	OIL_2012_BLUEs	Lu3-22707803	3	22707803	1262	22707803	22713467	13.6637
PRO	RTM-GWAS	BM	PRO_S2012	Lu3-22707803	3	22707803	1262	22707803	22713467	7.6878
DTM	RTM-GWAS	BM	DTM_M2012	Lu3-23137263	3	23137263	1267	23137263	23178387	0.6873
OIL	RTM-GWAS	BM	OIL_S2009	Lu3-23617447	3	23617447	1271	23617447	NA	8.0034
LIO	RTM-GWAS	BM	LIO_S2011	Lu3-23903313	3	23903313	1279	23903313	NA	4.7983
IOD	RTM-GWAS	BM	IOD_M2011	Lu3-23917464	3	23917464	1280	23917464	NA	0.0037
IOD	RTM-GWAS	BM	IOD_M_BLUEs	Lu3-23917464	3	23917464	1280	23917464	NA	0.0037
IOD	RTM-GWAS	BM	IOD_M2010	Lu3-23925728	3	23925728	1281	23925728	NA	4.0088
IOD	RTM-GWAS	BM	IOD_2010_BLUEs	Lu3-23925728	3	23925728	1281	23925728	NA	4.0088
IOD	RTM-GWAS	BM	IOD_2012_BLUEs	Lu3-23925728	3	23925728	1281	23925728	NA	4.0088
LIN	RTM-GWAS	BM	LIN_M_BLUEs	Lu3-23925728	3	23925728	1281	23925728	NA	4.1098
LIN	RTM-GWAS	BM	LIN_2011_BLUEs	Lu3-23925728	3	23925728	1281	23925728	NA	4.1098
LIO	RTM-GWAS	BM	LIO_M2011	Lu3-23925728	3	23925728	1281	23925728	NA	4.0222
PRO	RTM-GWAS	BM	PRO_BLUEs	Lu3-24042840	3	24042840	1288	24034004	24042840	3.6303
PRO	FASTmrEMMA	SM	PRO_BLUEs	Lu3-24042840	3	24042840	1288	24034004	24042840	3.6303
PRO	FASTmrEMMA	SM	PRO_BLUEs	Lu3-24042840	3	24042840	1288	24034004	24042840	3.6303
PRO	FASTmrEMMA	SM	PRO_BLUEs	Lu3-24042840	3	24042840	1288	24034004	24042840	3.6303
PRO	FASTmrMLM	SM	PRO_BLUEs	Lu3-24042840	3	24042840	1288	24034004	24042840	3.6303
PRO	FASTmrMLM	SM	PRO_BLUEs	Lu3-24042840	3	24042840	1288	24034004	24042840	3.6303
PRO	ISIS EM-BLASSO	SM	PRO_M2011	Lu3-24042840	3	24042840	1288	24034004	24042840	3.6303
PRO	ISIS EM-BLASSO	SM	PRO_M2011	Lu3-24042840	3	24042840	1288	24034004	24042840	3.6303
PRO	mrMLM	SM	PRO_M2011	Lu3-24042840	3	24042840	1288	24034004	24042840	3.6303
PRO	mrMLM	SM	PRO_M2011	Lu3-24042840	3	24042840	1288	24034004	24042840	3.6303
PRO	pKWmEB	SM	PRO_M2011	Lu3-24042840	3	24042840	1288	24034004	24042840	3.6303
PRO	pKWmEB	SM	PRO_M2011	Lu3-24042840	3	24042840	1288	24034004	24042840	3.6303
PRO	pKWmEB	SM	PRO_S2011	Lu3-24042840	3	24042840	1288	24034004	24042840	3.6303
PRO	pKWmEB	SM	PRO_S2011	Lu3-24042840	3	24042840	1288	24034004	24042840	3.6303
PRO	pLARmEB	SM	PRO_S2012	Lu3-24042840	3	24042840	1288	24034004	24042840	3.6303
PRO	pLARmEB	SM	PRO_S2011	Lu3-24042840	3	24042840	1288	24034004	24042840	3.6303
OIL	RTM-GWAS	BM	OIL_M2009	Lu3-24063353	3	24063353	1293	24063353	24160083	9.0086
LIO	RTM-GWAS	BM	LIO_M2012	Lu3-24470542	3	24470542	1298	24470542	NA	3.419
IOD	pKWmEB	SM	IOD_M2012	Lu3-24611385	3	24611385	1302	24611369	24611454	0.1636
LIN	pKWmEB	SM	LIN_M2012	Lu3-24611385	3	24611385	1302	24611369	24611454	0
DTM	RTM-GWAS	BM	DTM_S2011	Lu3-24709064	3	24709064	1304	24709064	24710473	4.4823
DTM	RTM-GWAS	BM	DTM_M2011	Lu3-24902613	3	24902613	1311	24902613	NA	1.5687
PRO	RTM-GWAS	BM	PRO_BLUEs	Lu3-24902613	3	24902613	1311	24902613	NA	2.8943
PRO	RTM-GWAS	BM	PRO_M2011	Lu3-24902613	3	24902613	1311	24902613	NA	2.8943
PRO	RTM-GWAS	BM	PRO_S2012	Lu3-24902613	3	24902613	1311	24902613	NA	2.8943
PRO	RTM-GWAS	BM	PRO_2012_BLUEs	Lu3-24902613	3	24902613	1311	24902613	NA	2.8943
OIL	RTM-GWAS	BM	OIL_2009_BLUEs	Lu3-25435743	3	25435743	1321	25435743	NA	4.7026
DTM	RTM-GWAS	BM	DTM_2012_BLUEs	Lu3-26254125	3	26254125	1342	26254125	NA	0.2676
YLD	RTM-GWAS	BM	YLD_M_BLUEs	Lu4-403382	4	403382	1357	403382	NA	0.3549
YLD	RTM-GWAS	BM	YLD_M2009	Lu4-779168	4	779168	1362	750728	779168	10.3437
DTM	RTM-GWAS	BM	DTM_2010_BLUEs	Lu4-840043	4	840043	1365	840043	NA	0.0597
OIL	RTM-GWAS	BM	OIL_S2010	Lu4-858683	4	858683	1366	858683	NA	1.2834
OIL	RTM-GWAS	BM	OIL_2010_BLUEs	Lu4-858683	4	858683	1366	858683	NA	1.2834
OIL	RTM-GWAS	BM	OIL_M2009	Lu4-873002	4	873002	1367	873002	NA	1.9126
YLD	RTM-GWAS	BM	YLD_S2009	Lu4-1369879	4	1369879	1394	1369879	NA	3.9296
YLD	RTM-GWAS	BM	YLD_2009_BLUEs	Lu4-1369879	4	1369879	1394	1369879	NA	3.9296
IOD	RTM-GWAS	BM	IOD_S2011	Lu4-1779477	4	1779477	1398	1779477	NA	0.9665
IOD	pKWmEB	SM	IOD_S2011	Lu4-1779477	4	1779477	1398	1779477	NA	0.9665
IOD	pLARmEB	SM	IOD_2011_BLUEs	Lu4-1779477	4	1779477	1398	1779477	NA	0.9665
IOD	RTM-GWAS	BM	IOD_S2012	Lu4-1803206	4	1803206	1399	1803206	NA	1.8523
IOD	pKWmEB	SM	IOD_2012_BLUEs	Lu4-1803206	4	1803206	1399	1803206	NA	1.8523
YLD	RTM-GWAS	BM	YLD_2012_BLUEs	Lu4-1803206	4	1803206	1399	1803206	NA	0.0005
YLD	RTM-GWAS	BM	YLD_BLUEs	Lu4-1975813	4	1975813	1406	1975777	1975813	4.7103
YLD	RTM-GWAS	BM	YLD_2011_BLUEs	Lu4-1975813	4	1975813	1406	1975777	1975813	4.7103
OIL	RTM-GWAS	BM	OIL_2012_BLUEs	Lu4-2202114	4	2202114	1416	2202114	NA	12.2653
LIN	RTM-GWAS	BM	LIN_2011_BLUEs	Lu4-2446738	4	2446738	1422	2446738	NA	0.0136
LIO	RTM-GWAS	BM	LIO_2011_BLUEs	Lu4-2446738	4	2446738	1422	2446738	NA	0.2581
LIN	RTM-GWAS	BM	LIN_S2009	Lu4-2678310	4	2678310	1428	2678310	NA	0.0001
LIN	RTM-GWAS	BM	LIN_2009_BLUEs	Lu4-2678310	4	2678310	1428	2678310	NA	0.0001
LIO	RTM-GWAS	BM	LIO_S2011	Lu4-2699163	4	2699163	1429	2699163	NA	0.0024
DTM	RTM-GWAS	BM	DTM_S_BLUEs	Lu4-2738907	4	2738907	1431	2738907	2745156	1.9528
PRO	RTM-GWAS	BM	PRO_2012_BLUEs	Lu4-2745376	4	2745376	1432	2745376	NA	9.9245
YLD	RTM-GWAS	BM	YLD_S_BLUEs	Lu4-2745376	4	2745376	1432	2745376	NA	9.8933
YLD	RTM-GWAS	BM	YLD_2012_BLUEs	Lu4-2745376	4	2745376	1432	2745376	NA	9.8933
OIL	RTM-GWAS	BM	OIL_M2009	Lu4-3067721	4	3067721	1436	3067721	NA	0.039
LIN	RTM-GWAS	BM	LIN_2009_BLUEs	Lu4-3251070	4	3251070	1439	3251070	NA	0.0507
OIL	RTM-GWAS	BM	OIL_2012_BLUEs	Lu4-3251070	4	3251070	1439	3251070	NA	18.8773
PRO	RTM-GWAS	BM	PRO_S2012	Lu4-3251070	4	3251070	1439	3251070	NA	4.0628
YLD	RTM-GWAS	BM	YLD_M2012	Lu4-3251070	4	3251070	1439	3251070	NA	0.0029
DTM	RTM-GWAS	BM	DTM_M2012	Lu4-3404296	4	3404296	1441	3404296	NA	0.4724
DTM	RTM-GWAS	BM	DTM_S2012	Lu4-3404296	4	3404296	1441	3404296	NA	0.4724
DTM	RTM-GWAS	BM	DTM_S_BLUEs	Lu4-3404296	4	3404296	1441	3404296	NA	0.4724
DTM	RTM-GWAS	BM	DTM_2012_BLUEs	Lu4-3404296	4	3404296	1441	3404296	NA	0.4724
YLD	RTM-GWAS	BM	YLD_M2011	Lu4-3404296	4	3404296	1441	3404296	NA	1.4261
OIL	RTM-GWAS	BM	PRO_S2012	Lu4-3593533	4	3593533	1444	3593533	NA	6.5047
PRO	RTM-GWAS	BM	OIL_S2012	Lu4-3593533	4	3593533	1444	3593533	NA	9.3648
PRO	pLARmEB	SM	PRO_S_BLUEs	Lu4-3593533	4	3593533	1444	3593533	NA	9.3648
IOD	RTM-GWAS	BM	IOD_M2011	Lu4-3730630	4	3730630	1445	3681233	3771390	0.5188
IOD	RTM-GWAS	BM	IOD_S2011	Lu4-3730630	4	3730630	1445	3681233	3771390	0.5188
IOD	RTM-GWAS	BM	IOD_S2012	Lu4-3730630	4	3730630	1445	3681233	3771390	0.5188
IOD	RTM-GWAS	BM	IOD_S_BLUEs	Lu4-3730630	4	3730630	1445	3681233	3771390	0.5188
IOD	RTM-GWAS	BM	IOD_M_BLUEs	Lu4-3730630	4	3730630	1445	3681233	3771390	0.5188
LIN	RTM-GWAS	BM	LIN_M2011	Lu4-3730630	4	3730630	1445	3681233	3771390	0.0345
LIN	RTM-GWAS	BM	LIN_S2012	Lu4-3730630	4	3730630	1445	3681233	3771390	0.0345
LIN	RTM-GWAS	BM	LIN_2011_BLUEs	Lu4-3730630	4	3730630	1445	3681233	3771390	0.0345
LIO	RTM-GWAS	BM	LIO_M2011	Lu4-3730630	4	3730630	1445	3681233	3771390	0.0539
LIO	RTM-GWAS	BM	LIO_S2012	Lu4-3730630	4	3730630	1445	3681233	3771390	0.0539
LIO	RTM-GWAS	BM	LIO_2011_BLUEs	Lu4-3730630	4	3730630	1445	3681233	3771390	0.0539
LIN	FarmCPU	SM	LIN_M2012	Lu4-3976514	4	3976514	1450	3976514	NA	0.0015
IOD	RTM-GWAS	BM	IOD_2009_BLUEs	Lu4-3998018	4	3998018	1451	3998018	NA	0.8948
IOD	RTM-GWAS	BM	IOD_S2009	Lu4-4005110	4	4005110	1452	4005110	NA	0.0678
DTM	FarmCPU	SM	DTM_M2011	Lu4-5152610	4	5152610	1460	5152610	NA	0.1599
DTM	FarmCPU	SM	DTM_S2012	Lu4-8021087	4	8021087	1479	8021087	NA	5.7931
YLD	RTM-GWAS	BM	YLD_M2012	Lu4-8021087	4	8021087	1479	8021087	NA	6.6672
OIL	RTM-GWAS	BM	OIL_S2011	Lu4-8379254	4	8379254	1481	8379254	NA	4.8985
DTM	RTM-GWAS	BM	DTM_S2011	Lu4-8395742	4	8395742	1482	8395742	NA	1.9399
DTM	RTM-GWAS	BM	DTM_2010_BLUEs	Lu4-9249023	4	9249023	1502	9249023	9344043	0.0894
OIL	FarmCPU	SM	OIL_S2010	Lu4-9367363	4	9367363	1504	9367363	NA	0.3352
IOD	RTM-GWAS	BM	IOD_M_BLUEs	Lu4-9629294	4	9629294	1507	9629294	NA	0.1326
LIN	RTM-GWAS	BM	LIN_2011_BLUEs	Lu4-9629294	4	9629294	1507	9629294	NA	0.0264
LIO	RTM-GWAS	BM	LIO_2012_BLUEs	Lu4-9629294	4	9629294	1507	9629294	NA	0.308
DTM	RTM-GWAS	BM	DTM_S2011	Lu4-10157090	4	10157090	1509	10157090	10180469	1.5894
DTM	RTM-GWAS	BM	DTM_2012_BLUEs	Lu4-10497596	4	10497596	1513	10497596	NA	7.1601
DTM	RTM-GWAS	BM	DTM_S2011	Lu4-10620882	4	10620882	1516	10595781	10692945	0.0599
LIN	pKWmEB	SM	LIN_BLUEs	Lu4-10804310	4	10804310	1519	10792977	10866257	0.3585
LIN	pKWmEB	SM	LIN_M2011	Lu4-10804310	4	10804310	1519	10792977	10866257	0.3585
DTM	RTM-GWAS	BM	DTM_M_BLUEs	Lu4-10957671	4	10957671	1523	10957671	NA	1.4965
YLD	RTM-GWAS	BM	YLD_S2010	Lu4-10957671	4	10957671	1523	10957671	NA	4.6947
YLD	RTM-GWAS	BM	YLD_2010_BLUEs	Lu4-10957671	4	10957671	1523	10957671	NA	4.6947
YLD	RTM-GWAS	BM	YLD_2011_BLUEs	Lu4-11185695	4	11185695	1526	11185695	NA	1.4917
YLD	RTM-GWAS	BM	YLD_M2011	Lu4-11220339	4	11220339	1527	11220339	NA	0.7596
DTM	RTM-GWAS	BM	DTM_BLUEs	Lu4-11526761	4	11526761	1530	11526761	NA	0.805
OIL	RTM-GWAS	BM	OIL_S2010	Lu4-11526761	4	11526761	1530	11526761	NA	1.5439
YLD	RTM-GWAS	BM	YLD_M2010	Lu4-11526761	4	11526761	1530	11526761	NA	4.1939
DTM	RTM-GWAS	BM	DTM_M2010	Lu4-11527211	4	11527211	1531	11527211	NA	3.5754
DTM	RTM-GWAS	BM	DTM_M_BLUEs	Lu4-11766513	4	11766513	1533	11766513	11807291	4.0387
OIL	FarmCPU	SM	OIL_S2011	Lu4-11826944	4	11826944	1534	11824818	11826944	8.7486
YLD	RTM-GWAS	BM	YLD_S2010	Lu4-11844038	4	11844038	1536	11844038	NA	5.9239
DTM	RTM-GWAS	BM	DTM_2010_BLUEs	Lu4-11848631	4	11848631	1537	11848631	NA	5.8308
OIL	FASTmrEMMA	SM	OIL_BLUEs	Lu4-12103766	4	12103766	1540	12103766	NA	17.3533
OIL	FASTmrMLM	SM	OIL_BLUEs	Lu4-12103766	4	12103766	1540	12103766	NA	17.3533
OIL	FASTmrMLM	SM	OIL_M2011	Lu4-12103766	4	12103766	1540	12103766	NA	17.3533
OIL	mrMLM	SM	OIL_S2010	Lu4-12103766	4	12103766	1540	12103766	NA	17.3533
OIL	mrMLM	SM	OIL_S2012	Lu4-12103766	4	12103766	1540	12103766	NA	17.3533
OIL	mrMLM	SM	OIL_S2012	Lu4-12103766	4	12103766	1540	12103766	NA	17.3533
OIL	pLARmEB	SM	OIL_S2012	Lu4-12103766	4	12103766	1540	12103766	NA	17.3533
DTM	FarmCPU	SM	DTM_S2012	Lu4-12205023	4	12205023	1542	12112686	12205023	2.1829
DTM	FASTmrMLM	SM	DTM_S2012	Lu4-12205023	4	12205023	1542	12112686	12205023	2.1829
DTM	mrMLM	SM	DTM_S2012	Lu4-12205023	4	12205023	1542	12112686	12205023	2.1829
DTM	GLM	SS	DTM_S2012	Lu4-12205023	4	12205023	1542	12112686	12205023	2.1829
YLD	RTM-GWAS	BM	YLD_M2009	Lu4-12298400	4	12298400	1543	12298400	NA	1.4333
LIN	RTM-GWAS	BM	LIN_M2010	Lu4-12325071	4	12325071	1545	12325071	12325286	0.3907
OIL	RTM-GWAS	BM	OIL_S2010	Lu4-12325071	4	12325071	1545	12325071	12325286	0.2758
YLD	RTM-GWAS	BM	YLD_2010_BLUEs	Lu4-12327499	4	12327499	1546	12327082	12327499	1.6197
IOD	RTM-GWAS	BM	IOD_S2009	Lu4-12432491	4	12432491	1547	12432491	NA	0.4734
IOD	RTM-GWAS	BM	IOD_2009_BLUEs	Lu4-12432491	4	12432491	1547	12432491	NA	0.4734
DTM	GLM	SS	DTM_S2012	Lu4-12559858	4	12559858	1549	12559799	12561863	1.3953
DTM	RTM-GWAS	BM	DTM_M2011	Lu4-12562108	4	12562108	1550	12562108	NA	1.0508
OIL	RTM-GWAS	BM	OIL_2012_BLUEs	Lu4-12902311	4	12902311	1558	12902311	12902341	3.3102
DTM	RTM-GWAS	BM	DTM_S2012	Lu4-12933546	4	12933546	1561	12933546	NA	1.0475
DTM	GLM	SS	DTM_S_BLUEs	Lu4-12933546	4	12933546	1561	12933546	NA	1.0475
PRO	RTM-GWAS	BM	PRO_S_BLUEs	Lu4-12933546	4	12933546	1561	12933546	NA	0.7685
DTM	RTM-GWAS	BM	DTM_S2012	Lu4-12967063	4	12967063	1562	12967063	12980053	0.3228
DTM	RTM-GWAS	BM	DTM_M_BLUEs	Lu4-13095067	4	13095067	1564	13095067	NA	0.0022
DTM	RTM-GWAS	BM	DTM_BLUEs	Lu4-13167573	4	13167573	1565	13167573	13170489	5.6646
DTM	RTM-GWAS	BM	DTM_S2012	Lu4-13167573	4	13167573	1565	13167573	13170489	5.6646
YLD	RTM-GWAS	BM	YLD_2011_BLUEs	Lu4-13167573	4	13167573	1565	13167573	13170489	11.9686
DTM	GLM	SS	DTM_BLUEs	Lu4-13170489	4	13170489	1565	13167573	13170489	1.1713
DTM	GLM	SS	DTM_M2010	Lu4-13170489	4	13170489	1565	13167573	13170489	1.1713
DTM	GLM	SS	DTM_S2012	Lu4-13170489	4	13170489	1565	13167573	13170489	1.1713
DTM	GLM	SS	DTM_BLUEs	Lu4-13170489	4	13170489	1565	13167573	13170489	1.1713
DTM	RTM-GWAS	BM	DTM_2012_BLUEs	Lu4-13265949	4	13265949	1566	13265949	13319333	0.2821
YLD	RTM-GWAS	BM	YLD_S_BLUEs	Lu4-13265949	4	13265949	1566	13265949	13319333	0.3285
DTM	RTM-GWAS	BM	DTM_S2010	Lu4-13351340	4	13351340	1567	13351340	13365503	0.0001
YLD	RTM-GWAS	BM	YLD_S_BLUEs	Lu4-13351340	4	13351340	1567	13351340	13365503	0.0706
DTM	GLM	SS	DTM_M2010	Lu4-13365503	4	13365503	1567	13351340	13365503	0.0063
DTM	MLM	SS	DTM_M2010	Lu4-13365503	4	13365503	1567	13351340	13365503	0.0063
YLD	ISIS EM-BLASSO	SM	YLD_S2011	Lu4-13365503	4	13365503	1567	13351340	13365503	10.808
DTM	FASTmrMLM	SM	DTM_BLUEs	Lu4-13457908	4	13457908	1568	13457908	13468518	1.041
DTM	ISIS EM-BLASSO	SM	DTM_BLUEs	Lu4-13457908	4	13457908	1568	13457908	13468518	1.041
DTM	mrMLM	SM	DTM_M2010	Lu4-13457908	4	13457908	1568	13457908	13468518	1.041
DTM	pKWmEB	SM	DTM_M2010	Lu4-13457908	4	13457908	1568	13457908	13468518	1.041
DTM	pKWmEB	SM	DTM_M2010	Lu4-13457908	4	13457908	1568	13457908	13468518	1.041
DTM	GLM	SS	DTM_M2010	Lu4-13457908	4	13457908	1568	13457908	13468518	1.041
DTM	GLM	SS	DTM_S2012	Lu4-13457908	4	13457908	1568	13457908	13468518	1.041
DTM	GLM	SS	DTM_S2012	Lu4-13457908	4	13457908	1568	13457908	13468518	1.041
DTM	GLM	SS	DTM_BLUEs	Lu4-13457908	4	13457908	1568	13457908	13468518	1.041
DTM	RTM-GWAS	BM	DTM_M2010	Lu4-13511155	4	13511155	1569	13511155	NA	0.0025
DTM	FASTmrMLM	SM	DTM_M2010	Lu4-13511155	4	13511155	1569	13511155	NA	0.0025
DTM	FASTmrMLM	SM	DTM_M2011	Lu4-13511155	4	13511155	1569	13511155	NA	0.0025
DTM	ISIS EM-BLASSO	SM	DTM_M2011	Lu4-13511155	4	13511155	1569	13511155	NA	0.0025
DTM	ISIS EM-BLASSO	SM	DTM_M2011	Lu4-13511155	4	13511155	1569	13511155	NA	0.0025
DTM	mrMLM	SM	DTM_M2011	Lu4-13511155	4	13511155	1569	13511155	NA	0.0025
DTM	mrMLM	SM	DTM_S2012	Lu4-13511155	4	13511155	1569	13511155	NA	0.0025
DTM	pKWmEB	SM	DTM_S2012	Lu4-13511155	4	13511155	1569	13511155	NA	0.0025
DTM	pKWmEB	SM	DTM_S2012	Lu4-13511155	4	13511155	1569	13511155	NA	0.0025
DTM	pLARmEB	SM	DTM_S2012	Lu4-13511155	4	13511155	1569	13511155	NA	0.0025
DTM	GLM	SS	DTM_S2012	Lu4-13511155	4	13511155	1569	13511155	NA	0.0025
DTM	GLM	SS	DTM_S2012	Lu4-13511155	4	13511155	1569	13511155	NA	0.0025
DTM	MLM	SS	YLD_M2011	Lu4-13511155	4	13511155	1569	13511155	NA	0.0025
YLD	RTM-GWAS	BM	YLD_S2012	Lu4-13511155	4	13511155	1569	13511155	NA	17.2507
YLD	RTM-GWAS	BM	DTM_S2010	Lu4-13511155	4	13511155	1569	13511155	NA	17.2507
YLD	RTM-GWAS	BM	YLD_M2011	Lu4-13511155	4	13511155	1569	13511155	NA	17.2507
YLD	FASTmrMLM	SM	YLD_S2011	Lu4-13511155	4	13511155	1569	13511155	NA	17.2507
YLD	pKWmEB	SM	YLD_2009_BLUEs	Lu4-13511155	4	13511155	1569	13511155	NA	17.2507
PRO	RTM-GWAS	BM	PRO_M2009	Lu4-13592247	4	13592247	1571	13592247	13592514	1.1139
PRO	RTM-GWAS	BM	PRO_2012_BLUEs	Lu4-13592247	4	13592247	1571	13592247	13592514	1.1139
YLD	RTM-GWAS	BM	YLD_S2010	Lu4-13592247	4	13592247	1571	13592247	13592514	0.3285
DTM	GLM	SS	DTM_S2010	Lu4-13592268	4	13592268	1571	13592247	13592514	1.1909
DTM	GLM	SS	DTM_S2010	Lu4-13592514	4	13592514	1571	13592247	13592514	0.6537
DTM	GLM	SS	DTM_BLUEs	Lu4-13593668	4	13593668	1572	13593627	13593668	0.6632
DTM	GLM	SS	DTM_M2010	Lu4-13593668	4	13593668	1572	13593627	13593668	0.6632
DTM	GLM	SS	DTM_S2012	Lu4-13593668	4	13593668	1572	13593627	13593668	0.6632
DTM	GLM	SS	YLD_S2012	Lu4-13593668	4	13593668	1572	13593627	13593668	0.6632
YLD	FASTmrEMMA	SM	YLD_S2012	Lu4-13593668	4	13593668	1572	13593627	13593668	0.8739
YLD	FASTmrMLM	SM	YLD_S2012	Lu4-13593668	4	13593668	1572	13593627	13593668	0.8739
YLD	mrMLM	SM	DTM_BLUEs	Lu4-13593668	4	13593668	1572	13593627	13593668	0.8739
DTM	RTM-GWAS	BM	DTM_2012_BLUEs	Lu4-13618381	4	13618381	1573	13618381	NA	0.5833
DTM	RTM-GWAS	BM	DTM_M_BLUEs	Lu4-13675413	4	13675413	1575	13675413	NA	0.3995
DTM	FASTmrEMMA	SM	DTM_M2010	Lu4-13732498	4	13732498	1576	13732498	13753399	0.032
DTM	FASTmrEMMA	SM	DTM_M2010	Lu4-13732498	4	13732498	1576	13732498	13753399	0.032
DTM	FASTmrEMMA	SM	DTM_M2010	Lu4-13732498	4	13732498	1576	13732498	13753399	0.032
DTM	GLM	SS	DTM_M2011	Lu4-13732498	4	13732498	1576	13732498	13753399	0.032
DTM	MLM	SS	YLD_M2010	Lu4-13732498	4	13732498	1576	13732498	13753399	0.032
YLD	FASTmrEMMA	SM	YLD_M2010	Lu4-13732498	4	13732498	1576	13732498	13753399	1.321
YLD	mrMLM	SM	YLD_M2010	Lu4-13732498	4	13732498	1576	13732498	13753399	1.321
YLD	pKWmEB	SM	DTM_BLUEs	Lu4-13732498	4	13732498	1576	13732498	13753399	1.321
DTM	GLM	SS	DTM_M2010	Lu4-13769327	4	13769327	1578	13769005	13806496	0.0805
DTM	MLM	SS	DTM_M2010	Lu4-13769327	4	13769327	1578	13769005	13806496	0.0805
DTM	GLM	SS	DTM_M2010	Lu4-13798672	4	13798672	1578	13769005	13806496	0.0996
DTM	RTM-GWAS	BM	DTM_S2010	Lu4-13806496	4	13806496	1578	13769005	13806496	0.0951
DTM	RTM-GWAS	BM	DTM_M2010	Lu4-13829971	4	13829971	1582	13829971	NA	11.784
DTM	pKWmEB	SM	YLD_M2010	Lu4-13829971	4	13829971	1582	13829971	NA	11.784
YLD	RTM-GWAS	BM	YLD_M2010	Lu4-13829971	4	13829971	1582	13829971	NA	7.2151
YLD	RTM-GWAS	BM	YLD_M2010	Lu4-13829971	4	13829971	1582	13829971	NA	7.2151
YLD	mrMLM	SM	DTM_S2011	Lu4-13829971	4	13829971	1582	13829971	NA	7.2151
YLD	pKWmEB	SM	YLD_M2010	Lu4-13829971	4	13829971	1582	13829971	NA	7.2151
YLD	pLARmEB	SM	YLD_M_BLUEs	Lu4-13829971	4	13829971	1582	13829971	NA	7.2151
DTM	RTM-GWAS	BM	DTM_M_BLUEs	Lu4-13846938	4	13846938	1586	13846938	NA	4.5586
DTM	GLM	SS	DTM_M2010	Lu4-14003420	4	14003420	1588	14003104	14003420	1.5159
DTM	GLM	SS	DTM_S2012	Lu4-14003420	4	14003420	1588	14003104	14003420	1.5159
DTM	RTM-GWAS	BM	DTM_2010_BLUEs	Lu4-14028580	4	14028580	1589	14003426	14054582	0.0106
DTM	RTM-GWAS	BM	DTM_S2011	Lu4-14168514	4	14168514	1591	14168514	NA	0.0826
DTM	GLM	SS	DTM_S2012	Lu4-14221165	4	14221165	1592	14218674	14288220	2.08
DTM	FarmCPU	SM	DTM_BLUEs	Lu4-14304616	4	14304616	1593	14304616	14330433	0.9241
DTM	FarmCPU	SM	DTM_BLUEs	Lu4-14304616	4	14304616	1593	14304616	14330433	0.9241
DTM	FarmCPU	SM	DTM_BLUEs	Lu4-14304616	4	14304616	1593	14304616	14330433	0.9241
DTM	FarmCPU	SM	DTM_M2010	Lu4-14304616	4	14304616	1593	14304616	14330433	0.9241
DTM	FarmCPU	SM	DTM_M2010	Lu4-14304616	4	14304616	1593	14304616	14330433	0.9241
DTM	FarmCPU	SM	DTM_M2010	Lu4-14304616	4	14304616	1593	14304616	14330433	0.9241
DTM	FASTmrEMMA	SM	DTM_M2011	Lu4-14304616	4	14304616	1593	14304616	14330433	0.9241
DTM	ISIS EM-BLASSO	SM	DTM_M2011	Lu4-14304616	4	14304616	1593	14304616	14330433	0.9241
DTM	mrMLM	SM	DTM_M2011	Lu4-14304616	4	14304616	1593	14304616	14330433	0.9241
DTM	pKWmEB	SM	DTM_M2012	Lu4-14304616	4	14304616	1593	14304616	14330433	0.9241
DTM	GLM	SS	DTM_M2012	Lu4-14304616	4	14304616	1593	14304616	14330433	0.9241
DTM	GLM	SS	DTM_M2012	Lu4-14304616	4	14304616	1593	14304616	14330433	0.9241
DTM	GLM	SS	DTM_M2012	Lu4-14304616	4	14304616	1593	14304616	14330433	0.9241
DTM	GLM	SS	DTM_S2010	Lu4-14304616	4	14304616	1593	14304616	14330433	0.9241
DTM	GLM	SS	DTM_S2010	Lu4-14304616	4	14304616	1593	14304616	14330433	0.9241
DTM	GLM	SS	DTM_S2010	Lu4-14304616	4	14304616	1593	14304616	14330433	0.9241
DTM	MLM	SS	DTM_S2012	Lu4-14304616	4	14304616	1593	14304616	14330433	0.9241
DTM	MLM	SS	DTM_S2012	Lu4-14304616	4	14304616	1593	14304616	14330433	0.9241
DTM	MLM	SS	DTM_S2012	Lu4-14304616	4	14304616	1593	14304616	14330433	0.9241
DTM	MLM	SS	OIL_S2010	Lu4-14304616	4	14304616	1593	14304616	14330433	0.9241
DTM	MLM	SS	OIL_S2010	Lu4-14304616	4	14304616	1593	14304616	14330433	0.9241
DTM	MLM	SS	OIL_S2010	Lu4-14304616	4	14304616	1593	14304616	14330433	0.9241
OIL	FarmCPU	SM	OIL_S2010	Lu4-14304616	4	14304616	1593	14304616	14330433	2.7857
OIL	pKWmEB	SM	YLD_M2010	Lu4-14304616	4	14304616	1593	14304616	14330433	2.7857
OIL	GLM	SS	YLD_M2010	Lu4-14304616	4	14304616	1593	14304616	14330433	2.7857
OIL	MLM	SS	YLD_M2010	Lu4-14304616	4	14304616	1593	14304616	14330433	2.7857
YLD	FarmCPU	SM	YLD_S2009	Lu4-14304616	4	14304616	1593	14304616	14330433	0.0026
YLD	FarmCPU	SM	YLD_S2009	Lu4-14304616	4	14304616	1593	14304616	14330433	0.0026
YLD	GLM	SS	DTM_BLUEs	Lu4-14304616	4	14304616	1593	14304616	14330433	0.0026
YLD	GLM	SS	DTM_BLUEs	Lu4-14304616	4	14304616	1593	14304616	14330433	0.0026
YLD	MLM	SS	DTM_BLUEs	Lu4-14304616	4	14304616	1593	14304616	14330433	0.0026
DTM	RTM-GWAS	BM	DTM_BLUEs	Lu4-14304938	4	14304938	1593	14304616	14330433	2.2391
DTM	RTM-GWAS	BM	DTM_BLUEs	Lu4-14304938	4	14304938	1593	14304616	14330433	2.2391
DTM	RTM-GWAS	BM	DTM_BLUEs	Lu4-14304938	4	14304938	1593	14304616	14330433	2.2391
DTM	RTM-GWAS	BM	DTM_BLUEs	Lu4-14304938	4	14304938	1593	14304616	14330433	2.2391
DTM	RTM-GWAS	BM	DTM_BLUEs	Lu4-14304938	4	14304938	1593	14304616	14330433	2.2391
DTM	RTM-GWAS	BM	DTM_BLUEs	Lu4-14304938	4	14304938	1593	14304616	14330433	2.2391
DTM	RTM-GWAS	BM	DTM_BLUEs	Lu4-14304938	4	14304938	1593	14304616	14330433	2.2391
DTM	RTM-GWAS	BM	DTM_M2010	Lu4-14304938	4	14304938	1593	14304616	14330433	2.2391
DTM	FarmCPU	SM	DTM_M2010	Lu4-14304938	4	14304938	1593	14304616	14330433	2.2391
DTM	FASTmrMLM	SM	DTM_M2010	Lu4-14304938	4	14304938	1593	14304616	14330433	2.2391
DTM	FASTmrMLM	SM	DTM_M2010	Lu4-14304938	4	14304938	1593	14304616	14330433	2.2391
DTM	FASTmrMLM	SM	DTM_M2010	Lu4-14304938	4	14304938	1593	14304616	14330433	2.2391
DTM	FASTmrMLM	SM	DTM_M2010	Lu4-14304938	4	14304938	1593	14304616	14330433	2.2391
DTM	FASTmrMLM	SM	DTM_M2010	Lu4-14304938	4	14304938	1593	14304616	14330433	2.2391
DTM	ISIS EM-BLASSO	SM	DTM_M2011	Lu4-14304938	4	14304938	1593	14304616	14330433	2.2391
DTM	ISIS EM-BLASSO	SM	DTM_M2011	Lu4-14304938	4	14304938	1593	14304616	14330433	2.2391
DTM	ISIS EM-BLASSO	SM	DTM_M2012	Lu4-14304938	4	14304938	1593	14304616	14330433	2.2391
DTM	ISIS EM-BLASSO	SM	DTM_M2012	Lu4-14304938	4	14304938	1593	14304616	14330433	2.2391
DTM	mrMLM	SM	DTM_S2010	Lu4-14304938	4	14304938	1593	14304616	14330433	2.2391
DTM	mrMLM	SM	DTM_S2010	Lu4-14304938	4	14304938	1593	14304616	14330433	2.2391
DTM	mrMLM	SM	DTM_S2011	Lu4-14304938	4	14304938	1593	14304616	14330433	2.2391
DTM	mrMLM	SM	DTM_S2011	Lu4-14304938	4	14304938	1593	14304616	14330433	2.2391
DTM	pKWmEB	SM	DTM_S2011	Lu4-14304938	4	14304938	1593	14304616	14330433	2.2391
DTM	pKWmEB	SM	DTM_S2012	Lu4-14304938	4	14304938	1593	14304616	14330433	2.2391
DTM	pKWmEB	SM	DTM_S2012	Lu4-14304938	4	14304938	1593	14304616	14330433	2.2391
DTM	pLARmEB	SM	OIL_S2010	Lu4-14304938	4	14304938	1593	14304616	14330433	2.2391
DTM	pLARmEB	SM	OIL_S2010	Lu4-14304938	4	14304938	1593	14304616	14330433	2.2391
DTM	pLARmEB	SM	OIL_S2010	Lu4-14304938	4	14304938	1593	14304616	14330433	2.2391
DTM	pLARmEB	SM	OIL_S2010	Lu4-14304938	4	14304938	1593	14304616	14330433	2.2391
DTM	GLM	SS	OIL_S2010	Lu4-14304938	4	14304938	1593	14304616	14330433	2.2391
DTM	GLM	SS	OIL_S2010	Lu4-14304938	4	14304938	1593	14304616	14330433	2.2391
DTM	GLM	SS	YLD_M2010	Lu4-14304938	4	14304938	1593	14304616	14330433	2.2391
DTM	GLM	SS	YLD_M2010	Lu4-14304938	4	14304938	1593	14304616	14330433	2.2391
DTM	GLM	SS	YLD_M2010	Lu4-14304938	4	14304938	1593	14304616	14330433	2.2391
DTM	GLM	SS	YLD_M2010	Lu4-14304938	4	14304938	1593	14304616	14330433	2.2391
DTM	MLM	SS	YLD_M2010	Lu4-14304938	4	14304938	1593	14304616	14330433	2.2391
DTM	MLM	SS	YLD_S2009	Lu4-14304938	4	14304938	1593	14304616	14330433	2.2391
DTM	MLM	SS	YLD_S2009	Lu4-14304938	4	14304938	1593	14304616	14330433	2.2391
DTM	MLM	SS	DTM_BLUEs	Lu4-14304938	4	14304938	1593	14304616	14330433	2.2391
DTM	MLM	SS	DTM_BLUEs	Lu4-14304938	4	14304938	1593	14304616	14330433	2.2391
DTM	MLM	SS	DTM_BLUEs	Lu4-14304938	4	14304938	1593	14304616	14330433	2.2391
OIL	RTM-GWAS	BM	DTM_BLUEs	Lu4-14304938	4	14304938	1593	14304616	14330433	0.0549
OIL	RTM-GWAS	BM	DTM_BLUEs	Lu4-14304938	4	14304938	1593	14304616	14330433	0.0549
OIL	RTM-GWAS	BM	DTM_BLUEs	Lu4-14304938	4	14304938	1593	14304616	14330433	0.0549
OIL	FASTmrMLM	SM	DTM_BLUEs	Lu4-14304938	4	14304938	1593	14304616	14330433	0.0549
OIL	ISIS EM-BLASSO	SM	DTM_BLUEs	Lu4-14304938	4	14304938	1593	14304616	14330433	0.0549
OIL	mrMLM	SM	DTM_BLUEs	Lu4-14304938	4	14304938	1593	14304616	14330433	0.0549
OIL	pLARmEB	SM	DTM_M2010	Lu4-14304938	4	14304938	1593	14304616	14330433	0.0549
OIL	GLM	SS	DTM_M2012	Lu4-14304938	4	14304938	1593	14304616	14330433	0.0549
OIL	MLM	SS	DTM_S2012	Lu4-14304938	4	14304938	1593	14304616	14330433	0.0549
YLD	RTM-GWAS	BM	DTM_S_BLUEs	Lu4-14304938	4	14304938	1593	14304616	14330433	1.7265
YLD	RTM-GWAS	BM	DTM_M_BLUEs	Lu4-14304938	4	14304938	1593	14304616	14330433	1.7265
YLD	FarmCPU	SM	DTM_2010_BLUEs	Lu4-14304938	4	14304938	1593	14304616	14330433	1.7265
YLD	FASTmrMLM	SM	DTM_2012_BLUEs	Lu4-14304938	4	14304938	1593	14304616	14330433	1.7265
YLD	ISIS EM-BLASSO	SM	OIL_S2010	Lu4-14304938	4	14304938	1593	14304616	14330433	1.7265
YLD	pKWmEB	SM	OIL_S2012	Lu4-14304938	4	14304938	1593	14304616	14330433	1.7265
YLD	GLM	SS	OIL_2010_BLUEs	Lu4-14304938	4	14304938	1593	14304616	14330433	1.7265
YLD	GLM	SS	YLD_M2010	Lu4-14304938	4	14304938	1593	14304616	14330433	1.7265
YLD	MLM	SS	YLD_2010_BLUEs	Lu4-14304938	4	14304938	1593	14304616	14330433	1.7265
PRO	FarmCPU	SM	PRO_BLUEs	Lu4-14330433	4	14330433	1593	14304616	14330433	0.1985
DTM	RTM-GWAS	BM	DTM_M2010	Lu4-14334469	4	14334469	1594	14334469	NA	0.0188
DTM	GLM	SS	DTM_M2010	Lu4-14334469	4	14334469	1594	14334469	NA	0.0188
DTM	GLM	SS	DTM_S2010	Lu4-14334469	4	14334469	1594	14334469	NA	0.0188
DTM	MLM	SS	DTM_2012_BLUEs	Lu4-14334469	4	14334469	1594	14334469	NA	0.0188
YLD	RTM-GWAS	BM	YLD_M2011	Lu4-14334469	4	14334469	1594	14334469	NA	6.3401
DTM	pLARmEB	SM	DTM_M2010	Lu4-14359094	4	14359094	1595	14359094	NA	1.8817
DTM	GLM	SS	DTM_S2012	Lu4-14359094	4	14359094	1595	14359094	NA	1.8817
DTM	GLM	SS	DTM_S2012	Lu4-14359094	4	14359094	1595	14359094	NA	1.8817
DTM	GLM	SS	YLD_S2010	Lu4-14359094	4	14359094	1595	14359094	NA	1.8817
YLD	RTM-GWAS	BM	YLD_S2010	Lu4-14359094	4	14359094	1595	14359094	NA	6.2763
YLD	FarmCPU	SM	YLD_S2010	Lu4-14359094	4	14359094	1595	14359094	NA	6.2763
YLD	FarmCPU	SM	YLD_S2010	Lu4-14359094	4	14359094	1595	14359094	NA	6.2763
YLD	FASTmrEMMA	SM	YLD_S2010	Lu4-14359094	4	14359094	1595	14359094	NA	6.2763
YLD	ISIS EM-BLASSO	SM	YLD_S2010	Lu4-14359094	4	14359094	1595	14359094	NA	6.2763
YLD	mrMLM	SM	YLD_S2010	Lu4-14359094	4	14359094	1595	14359094	NA	6.2763
YLD	pKWmEB	SM	YLD_S2010	Lu4-14359094	4	14359094	1595	14359094	NA	6.2763
YLD	pLARmEB	SM	YLD_S2012	Lu4-14359094	4	14359094	1595	14359094	NA	6.2763
YLD	GLM	SS	YLD_S2012	Lu4-14359094	4	14359094	1595	14359094	NA	6.2763
YLD	GLM	SS	DTM_BLUEs	Lu4-14359094	4	14359094	1595	14359094	NA	6.2763
YLD	MLM	SS	YLD_S2012	Lu4-14359094	4	14359094	1595	14359094	NA	6.2763
DTM	RTM-GWAS	BM	DTM_M2010	Lu4-14359144	4	14359144	1596	14359144	NA	1.8616
DTM	ISIS EM-BLASSO	SM	DTM_M2011	Lu4-14359144	4	14359144	1596	14359144	NA	1.8616
DTM	GLM	SS	DTM_S2010	Lu4-14359144	4	14359144	1596	14359144	NA	1.8616
DTM	GLM	SS	DTM_S2012	Lu4-14359144	4	14359144	1596	14359144	NA	1.8616
DTM	GLM	SS	OIL_S2010	Lu4-14359144	4	14359144	1596	14359144	NA	1.8616
DTM	GLM	SS	YLD_M2010	Lu4-14359144	4	14359144	1596	14359144	NA	1.8616
OIL	ISIS EM-BLASSO	SM	DTM_BLUEs	Lu4-14359144	4	14359144	1596	14359144	NA	3.0844
YLD	RTM-GWAS	BM	DTM_2010_BLUEs	Lu4-14359144	4	14359144	1596	14359144	NA	6.9434
YLD	GLM	SS	YLD_2010_BLUEs	Lu4-14359144	4	14359144	1596	14359144	NA	6.9434
DTM	RTM-GWAS	BM	DTM_M2011	Lu4-14366115	4	14366115	1597	14366115	NA	0.845
DTM	FASTmrMLM	SM	DTM_M_BLUEs	Lu4-14366115	4	14366115	1597	14366115	NA	0.845
DTM	RTM-GWAS	BM	DTM_2011_BLUEs	Lu4-14528891	4	14528891	1601	14528891	NA	1.6205
IOD	RTM-GWAS	BM	IOD_S2009	Lu4-14528891	4	14528891	1601	14528891	NA	0.1044
YLD	RTM-GWAS	BM	YLD_S2010	Lu4-14528891	4	14528891	1601	14528891	NA	0.0612
DTM	GLM	SS	DTM_BLUEs	Lu4-14560138	4	14560138	1602	14560138	14560449	5.9191
DTM	GLM	SS	DTM_BLUEs	Lu4-14560138	4	14560138	1602	14560138	14560449	5.9191
DTM	GLM	SS	DTM_M2010	Lu4-14560138	4	14560138	1602	14560138	14560449	5.9191
DTM	GLM	SS	DTM_M2010	Lu4-14560138	4	14560138	1602	14560138	14560449	5.9191
DTM	GLM	SS	DTM_M2011	Lu4-14560138	4	14560138	1602	14560138	14560449	5.9191
DTM	GLM	SS	DTM_M2011	Lu4-14560138	4	14560138	1602	14560138	14560449	5.9191
DTM	MLM	SS	DTM_S2010	Lu4-14560138	4	14560138	1602	14560138	14560449	5.9191
DTM	MLM	SS	DTM_S2010	Lu4-14560138	4	14560138	1602	14560138	14560449	5.9191
DTM	MLM	SS	DTM_S2012	Lu4-14560138	4	14560138	1602	14560138	14560449	5.9191
DTM	MLM	SS	DTM_S2012	Lu4-14560138	4	14560138	1602	14560138	14560449	5.9191
DTM	MLM	SS	OIL_M2011	Lu4-14560138	4	14560138	1602	14560138	14560449	5.9191
DTM	MLM	SS	OIL_M2011	Lu4-14560138	4	14560138	1602	14560138	14560449	5.9191
OIL	FASTmrMLM	SM	OIL_M2011	Lu4-14560138	4	14560138	1602	14560138	14560449	0.6021
OIL	mrMLM	SM	OIL_S2010	Lu4-14560138	4	14560138	1602	14560138	14560449	0.6021
OIL	pLARmEB	SM	OIL_S2010	Lu4-14560138	4	14560138	1602	14560138	14560449	0.6021
OIL	GLM	SS	YLD_M2010	Lu4-14560138	4	14560138	1602	14560138	14560449	0.6021
OIL	MLM	SS	YLD_M2010	Lu4-14560138	4	14560138	1602	14560138	14560449	0.6021
YLD	FarmCPU	SM	YLD_S2009	Lu4-14560138	4	14560138	1602	14560138	14560449	5.2638
YLD	GLM	SS	YLD_S2009	Lu4-14560138	4	14560138	1602	14560138	14560449	5.2638
YLD	GLM	SS	DTM_BLUEs	Lu4-14560138	4	14560138	1602	14560138	14560449	5.2638
YLD	MLM	SS	DTM_BLUEs	Lu4-14560138	4	14560138	1602	14560138	14560449	5.2638
DTM	RTM-GWAS	BM	DTM_BLUEs	Lu4-14560449	4	14560449	1602	14560138	14560449	4.7354
DTM	GLM	SS	DTM_M2010	Lu4-14560449	4	14560449	1602	14560138	14560449	4.7354
DTM	GLM	SS	DTM_M2010	Lu4-14560449	4	14560449	1602	14560138	14560449	4.7354
DTM	GLM	SS	DTM_M2011	Lu4-14560449	4	14560449	1602	14560138	14560449	4.7354
DTM	GLM	SS	DTM_S2010	Lu4-14560449	4	14560449	1602	14560138	14560449	4.7354
DTM	GLM	SS	DTM_S2010	Lu4-14560449	4	14560449	1602	14560138	14560449	4.7354
DTM	GLM	SS	DTM_S2012	Lu4-14560449	4	14560449	1602	14560138	14560449	4.7354
DTM	MLM	SS	OIL_S2010	Lu4-14560449	4	14560449	1602	14560138	14560449	4.7354
DTM	MLM	SS	OIL_S2010	Lu4-14560449	4	14560449	1602	14560138	14560449	4.7354
DTM	MLM	SS	YLD_M2010	Lu4-14560449	4	14560449	1602	14560138	14560449	4.7354
OIL	GLM	SS	YLD_M2010	Lu4-14560449	4	14560449	1602	14560138	14560449	0.5021
OIL	MLM	SS	YLD_M2011	Lu4-14560449	4	14560449	1602	14560138	14560449	0.5021
YLD	RTM-GWAS	BM	YLD_M2011	Lu4-14560449	4	14560449	1602	14560138	14560449	5.2835
YLD	RTM-GWAS	BM	DTM_BLUEs	Lu4-14560449	4	14560449	1602	14560138	14560449	5.2835
YLD	ISIS EM-BLASSO	SM	DTM_BLUEs	Lu4-14560449	4	14560449	1602	14560138	14560449	5.2835
YLD	mrMLM	SM	DTM_2011_BLUEs	Lu4-14560449	4	14560449	1602	14560138	14560449	5.2835
YLD	GLM	SS	YLD_S2009	Lu4-14560449	4	14560449	1602	14560138	14560449	5.2835
YLD	MLM	SS	YLD_S_BLUEs	Lu4-14560449	4	14560449	1602	14560138	14560449	5.2835
DTM	GLM	SS	DTM_M2010	Lu4-14561651	4	14561651	1603	14561651	14588341	3.8228
DTM	MLM	SS	DTM_M2010	Lu4-14561651	4	14561651	1603	14561651	14588341	3.8228
YLD	pKWmEB	SM	YLD_S2011	Lu4-14561651	4	14561651	1603	14561651	14588341	4.7335
YLD	pLARmEB	SM	YLD_S2011	Lu4-14561651	4	14561651	1603	14561651	14588341	4.7335
DTM	GLM	SS	DTM_M2010	Lu4-14561665	4	14561665	1603	14561651	14588341	0.4974
DTM	MLM	SS	DTM_M2010	Lu4-14561665	4	14561665	1603	14561651	14588341	0.4974
DTM	GLM	SS	DTM_M2010	Lu4-14561715	4	14561715	1603	14561651	14588341	4.8376
DTM	MLM	SS	DTM_M2010	Lu4-14561715	4	14561715	1603	14561651	14588341	4.8376
DTM	RTM-GWAS	BM	DTM_S2012	Lu4-14588341	4	14588341	1603	14561651	14588341	2.1952
DTM	GLM	SS	DTM_M2011	Lu4-14588341	4	14588341	1603	14561651	14588341	2.1952
DTM	GLM	SS	DTM_S2012	Lu4-14588660	4	14588660	1604	14588660	NA	1.5783
DTM	RTM-GWAS	BM	DTM_M2010	Lu4-14675768	4	14675768	1607	14675768	NA	0.8661
DTM	RTM-GWAS	BM	DTM_S2010	Lu4-14675768	4	14675768	1607	14675768	NA	0.8661
YLD	RTM-GWAS	BM	YLD_M2010	Lu4-14675768	4	14675768	1607	14675768	NA	0.3551
OIL	RTM-GWAS	BM	OIL_S2011	Lu4-14733764	4	14733764	1610	14733565	14733771	3.5284
DTM	pKWmEB	SM	DTM_M2010	Lu4-14756663	4	14756663	1613	14756663	14847724	3.1685
DTM	GLM	SS	DTM_S2010	Lu4-14756663	4	14756663	1613	14756663	14847724	3.1685
DTM	GLM	SS	DTM_S2010	Lu4-14756663	4	14756663	1613	14756663	14847724	3.1685
DTM	GLM	SS	DTM_S2012	Lu4-14756663	4	14756663	1613	14756663	14847724	3.1685
DTM	GLM	SS	DTM_BLUEs	Lu4-14756663	4	14756663	1613	14756663	14847724	3.1685
DTM	MLM	SS	DTM_BLUEs	Lu4-14756663	4	14756663	1613	14756663	14847724	3.1685
DTM	GLM	SS	DTM_S2010	Lu4-14756667	4	14756667	1613	14756663	14847724	2.6569
DTM	GLM	SS	DTM_S2010	Lu4-14756667	4	14756667	1613	14756663	14847724	2.6569
DTM	MLM	SS	DTM_S2012	Lu4-14756667	4	14756667	1613	14756663	14847724	2.6569
DTM	RTM-GWAS	BM	DTM_M2012	Lu4-14766135	4	14766135	1613	14756663	14847724	1.9383
DTM	GLM	SS	DTM_BLUEs	Lu4-14807813	4	14807813	1613	14756663	14847724	1.9321
DTM	GLM	SS	DTM_M2010	Lu4-14807813	4	14807813	1613	14756663	14847724	1.9321
DTM	GLM	SS	DTM_M2010	Lu4-14807813	4	14807813	1613	14756663	14847724	1.9321
DTM	GLM	SS	DTM_S2010	Lu4-14807813	4	14807813	1613	14756663	14847724	1.9321
DTM	GLM	SS	DTM_S2012	Lu4-14807813	4	14807813	1613	14756663	14847724	1.9321
DTM	MLM	SS	YLD_M2010	Lu4-14807813	4	14807813	1613	14756663	14847724	1.9321
YLD	GLM	SS	DTM_BLUEs	Lu4-14807813	4	14807813	1613	14756663	14847724	7.6842
DTM	RTM-GWAS	BM	DTM_M2011	Lu4-14888972	4	14888972	1616	14888972	14889212	4.9332
DTM	RTM-GWAS	BM	DTM_S_BLUEs	Lu4-14888972	4	14888972	1616	14888972	14889212	4.9332
PRO	RTM-GWAS	BM	PRO_M2011	Lu4-14888972	4	14888972	1616	14888972	14889212	0.2666
DTM	GLM	SS	DTM_M2010	Lu4-14966967	4	14966967	1617	14895165	14968321	0.1614
DTM	GLM	SS	DTM_M2010	Lu4-14966967	4	14966967	1617	14895165	14968321	0.1614
DTM	MLM	SS	DTM_S2010	Lu4-14966967	4	14966967	1617	14895165	14968321	0.1614
OIL	GLM	SS	OIL_S2010	Lu4-14966967	4	14966967	1617	14895165	14968321	2.0335
YLD	FarmCPU	SM	YLD_M2010	Lu4-14966967	4	14966967	1617	14895165	14968321	6.8392
YLD	GLM	SS	YLD_M2010	Lu4-14966967	4	14966967	1617	14895165	14968321	6.8392
YLD	GLM	SS	YLD_S2010	Lu4-14966967	4	14966967	1617	14895165	14968321	6.8392
YLD	MLM	SS	YLD_S2010	Lu4-14966967	4	14966967	1617	14895165	14968321	6.8392
DTM	GLM	SS	DTM_M2010	Lu4-14967969	4	14967969	1617	14895165	14968321	0.1932
DTM	GLM	SS	DTM_M2010	Lu4-14967969	4	14967969	1617	14895165	14968321	0.1932
DTM	GLM	SS	DTM_S2010	Lu4-14967969	4	14967969	1617	14895165	14968321	0.1932
DTM	MLM	SS	OIL_S2010	Lu4-14967969	4	14967969	1617	14895165	14968321	0.1932
OIL	GLM	SS	OIL_S2010	Lu4-14967969	4	14967969	1617	14895165	14968321	1.7966
OIL	MLM	SS	YLD_M2010	Lu4-14967969	4	14967969	1617	14895165	14968321	1.7966
YLD	GLM	SS	DTM_BLUEs	Lu4-14967969	4	14967969	1617	14895165	14968321	6.7086
DTM	GLM	SS	DTM_M2010	Lu4-14968295	4	14968295	1617	14895165	14968321	0.1379
DTM	GLM	SS	DTM_M2010	Lu4-14968295	4	14968295	1617	14895165	14968321	0.1379
DTM	MLM	SS	DTM_S2010	Lu4-14968295	4	14968295	1617	14895165	14968321	0.1379
OIL	GLM	SS	OIL_S2010	Lu4-14968295	4	14968295	1617	14895165	14968321	2.1659
YLD	GLM	SS	YLD_M2010	Lu4-14968295	4	14968295	1617	14895165	14968321	6.4435
DTM	GLM	SS	DTM_S2010	Lu4-14968321	4	14968321	1617	14895165	14968321	3.3095
PRO	RTM-GWAS	BM	PRO_S2012	Lu4-14981558	4	14981558	1618	14981558	15033292	1.5404
YLD	RTM-GWAS	BM	YLD_2012_BLUEs	Lu4-14981558	4	14981558	1618	14981558	15033292	0.4831
OIL	FASTmrEMMA	SM	OIL_S2011	Lu4-15010844	4	15010844	1618	14981558	15033292	0.0017
OIL	FASTmrMLM	SM	OIL_S2012	Lu4-15010844	4	15010844	1618	14981558	15033292	0.0017
OIL	FASTmrMLM	SM	OIL_S2012	Lu4-15010844	4	15010844	1618	14981558	15033292	0.0017
OIL	ISIS EM-BLASSO	SM	OIL_S2012	Lu4-15010844	4	15010844	1618	14981558	15033292	0.0017
OIL	mrMLM	SM	OIL_S2012	Lu4-15010844	4	15010844	1618	14981558	15033292	0.0017
OIL	pLARmEB	SM	OIL_S2012	Lu4-15010844	4	15010844	1618	14981558	15033292	0.0017
PRO	FASTmrEMMA	SM	PRO_BLUEs	Lu4-15010844	4	15010844	1618	14981558	15033292	0.4176
PRO	FASTmrMLM	SM	PRO_BLUEs	Lu4-15010844	4	15010844	1618	14981558	15033292	0.4176
PRO	mrMLM	SM	PRO_BLUEs	Lu4-15010844	4	15010844	1618	14981558	15033292	0.4176
PRO	pKWmEB	SM	PRO_S2012	Lu4-15010844	4	15010844	1618	14981558	15033292	0.4176
PRO	pLARmEB	SM	PRO_S2012	Lu4-15010844	4	15010844	1618	14981558	15033292	0.4176
YLD	RTM-GWAS	BM	YLD_S2010	Lu4-15034901	4	15034901	1619	15034901	15035125	5.9445
YLD	FarmCPU	SM	YLD_S2010	Lu4-15034901	4	15034901	1619	15034901	15035125	5.9445
YLD	GLM	SS	YLD_S2010	Lu4-15034901	4	15034901	1619	15034901	15035125	5.9445
DTM	GLM	SS	DTM_M2010	Lu4-15034927	4	15034927	1619	15034901	15035125	0.1109
DTM	GLM	SS	DTM_S2010	Lu4-15034927	4	15034927	1619	15034901	15035125	0.1109
OIL	GLM	SS	OIL_S2010	Lu4-15034927	4	15034927	1619	15034901	15035125	2.2969
DTM	GLM	SS	DTM_M2010	Lu4-15035125	4	15035125	1619	15034901	15035125	0.1182
DTM	GLM	SS	DTM_S2010	Lu4-15035125	4	15035125	1619	15034901	15035125	0.1182
OIL	GLM	SS	OIL_S2010	Lu4-15035125	4	15035125	1619	15034901	15035125	2.1131
YLD	GLM	SS	YLD_M2010	Lu4-15035125	4	15035125	1619	15034901	15035125	7.1883
DTM	RTM-GWAS	BM	DTM_S2012	Lu4-15035131	4	15035131	1620	15035131	15096956	0.0002
DTM	RTM-GWAS	BM	DTM_S_BLUEs	Lu4-15035131	4	15035131	1620	15035131	15096956	0.0002
DTM	GLM	SS	DTM_M2010	Lu4-15040682	4	15040682	1620	15035131	15096956	0.1182
DTM	GLM	SS	DTM_S2010	Lu4-15040682	4	15040682	1620	15035131	15096956	0.1182
OIL	GLM	SS	OIL_S2010	Lu4-15040682	4	15040682	1620	15035131	15096956	2.1131
YLD	GLM	SS	YLD_M2010	Lu4-15040682	4	15040682	1620	15035131	15096956	7.1883
DTM	FarmCPU	SM	DTM_BLUEs	Lu4-15096943	4	15096943	1620	15035131	15096956	2.171
DTM	ISIS EM-BLASSO	SM	DTM_M2010	Lu4-15096943	4	15096943	1620	15035131	15096956	2.171
DTM	pLARmEB	SM	DTM_M2011	Lu4-15096943	4	15096943	1620	15035131	15096956	2.171
DTM	pLARmEB	SM	DTM_S2010	Lu4-15096943	4	15096943	1620	15035131	15096956	2.171
DTM	pLARmEB	SM	DTM_S2012	Lu4-15096943	4	15096943	1620	15035131	15096956	2.171
DTM	GLM	SS	DTM_BLUEs	Lu4-15096943	4	15096943	1620	15035131	15096956	2.171
DTM	GLM	SS	DTM_BLUEs	Lu4-15096943	4	15096943	1620	15035131	15096956	2.171
DTM	GLM	SS	DTM_BLUEs	Lu4-15096943	4	15096943	1620	15035131	15096956	2.171
DTM	FarmCPU	SM	DTM_M2010	Lu4-15096956	4	15096956	1620	15035131	15096956	2.171
DTM	GLM	SS	DTM_S2010	Lu4-15096956	4	15096956	1620	15035131	15096956	2.171
DTM	GLM	SS	DTM_S2012	Lu4-15096956	4	15096956	1620	15035131	15096956	2.171
DTM	GLM	SS	DTM_BLUEs	Lu4-15096956	4	15096956	1620	15035131	15096956	2.171
DTM	RTM-GWAS	BM	DTM_M2011	Lu4-15143784	4	15143784	1622	15143784	15144076	3.296
YLD	RTM-GWAS	BM	YLD_M2011	Lu4-15143784	4	15143784	1622	15143784	15144076	1.5646
DTM	GLM	SS	DTM_S2010	Lu4-15144076	4	15144076	1622	15143784	15144076	2.2536
DTM	GLM	SS	DTM_S2012	Lu4-15144076	4	15144076	1622	15143784	15144076	2.2536
DTM	RTM-GWAS	BM	DTM_S_BLUEs	Lu4-15570762	4	15570762	1624	15570762	NA	1.8931
YLD	RTM-GWAS	BM	YLD_S2010	Lu4-15570762	4	15570762	1624	15570762	NA	0.7601
DTM	RTM-GWAS	BM	DTM_M2011	Lu4-15694199	4	15694199	1625	15694199	NA	1.9838
DTM	FASTmrEMMA	SM	DTM_M2010	Lu4-17685399	4	17685399	1641	17647763	17747107	0.763
YLD	pKWmEB	SM	YLD_M2010	Lu4-17685399	4	17685399	1641	17647763	17747107	6.0305
YLD	pLARmEB	SM	YLD_M2010	Lu4-17685399	4	17685399	1641	17647763	17747107	6.0305
DTM	RTM-GWAS	BM	DTM_S_BLUEs	Lu4-17835985	4	17835985	1643	17819719	17836022	1.3005
DTM	RTM-GWAS	BM	DTM_M2010	Lu4-17842874	4	17842874	1645	17842874	NA	1.109
DTM	RTM-GWAS	BM	DTM_S2012	Lu4-17842874	4	17842874	1645	17842874	NA	1.109
LIN	pLARmEB	SM	LIN_M2010	Lu4-17897087	4	17897087	1647	17897066	17897114	4.6056
YLD	RTM-GWAS	BM	YLD_M2011	Lu4-17897110	4	17897110	1647	17897066	17897114	4.4464
YLD	RTM-GWAS	BM	YLD_M_BLUEs	Lu4-17897110	4	17897110	1647	17897066	17897114	4.4464
YLD	RTM-GWAS	BM	YLD_M2009	Lu4-17954151	4	17954151	1649	17954151	17961710	19.3556
YLD	RTM-GWAS	BM	YLD_M2009	Lu4-18010462	4	18010462	1650	18010462	18010476	11.178
YLD	pKWmEB	SM	YLD_S2012	Lu4-18496431	4	18496431	1657	18424110	18507630	11.183
YLD	RTM-GWAS	BM	YLD_S2012	Lu4-18507630	4	18507630	1657	18424110	18507630	0.5706
LIN	RTM-GWAS	BM	LIN_S2012	Lu4-18574161	4	18574161	1659	18574161	NA	0.7576
LIO	RTM-GWAS	BM	LIO_S2012	Lu4-18574161	4	18574161	1659	18574161	NA	0.1866
DTM	RTM-GWAS	BM	DTM_S2011	Lu4-18592264	4	18592264	1660	18592264	NA	0.0022
DTM	FarmCPU	SM	DTM_M2010	Lu4-18621651	4	18621651	1661	18621651	18711945	4.6857
DTM	RTM-GWAS	BM	DTM_M2010	Lu4-18623327	4	18623327	1661	18621651	18711945	0.0036
DTM	RTM-GWAS	BM	DTM_S_BLUEs	Lu4-18623327	4	18623327	1661	18621651	18711945	0.0036
YLD	RTM-GWAS	BM	YLD_M2010	Lu4-19044347	4	19044347	1667	19044347	NA	2.0777
DTM	RTM-GWAS	BM	DTM_BLUEs	Lu4-19185520	4	19185520	1670	19185520	19190358	1.631
DTM	RTM-GWAS	BM	DTM_M_BLUEs	Lu4-19185520	4	19185520	1670	19185520	19190358	1.631
YLD	RTM-GWAS	BM	YLD_S2012	Lu4-19406181	4	19406181	1675	19406181	NA	6.8785
YLD	RTM-GWAS	BM	YLD_M_BLUEs	Lu4-19406181	4	19406181	1675	19406181	NA	6.8785
DTM	RTM-GWAS	BM	DTM_S2012	Lu4-19463813	4	19463813	1677	19463799	19464093	0.2821
YLD	RTM-GWAS	BM	YLD_M2012	Lu4-19667856	4	19667856	1681	19667856	19668090	4.7211
IOD	RTM-GWAS	BM	IOD_BLUEs	Lu4-19907982	4	19907982	1683	19907982	NA	2.6766
IOD	RTM-GWAS	BM	IOD_BLUEs	Lu4-19907982	4	19907982	1683	19907982	NA	2.6766
IOD	RTM-GWAS	BM	IOD_BLUEs	Lu4-19907982	4	19907982	1683	19907982	NA	2.6766
IOD	RTM-GWAS	BM	IOD_BLUEs	Lu4-19907982	4	19907982	1683	19907982	NA	2.6766
IOD	RTM-GWAS	BM	IOD_M2010	Lu4-19907982	4	19907982	1683	19907982	NA	2.6766
IOD	RTM-GWAS	BM	IOD_M2010	Lu4-19907982	4	19907982	1683	19907982	NA	2.6766
IOD	RTM-GWAS	BM	IOD_M2010	Lu4-19907982	4	19907982	1683	19907982	NA	2.6766
IOD	RTM-GWAS	BM	IOD_M2010	Lu4-19907982	4	19907982	1683	19907982	NA	2.6766
IOD	RTM-GWAS	BM	IOD_M2011	Lu4-19907982	4	19907982	1683	19907982	NA	2.6766
IOD	RTM-GWAS	BM	IOD_M2011	Lu4-19907982	4	19907982	1683	19907982	NA	2.6766
IOD	RTM-GWAS	BM	IOD_M2011	Lu4-19907982	4	19907982	1683	19907982	NA	2.6766
IOD	RTM-GWAS	BM	IOD_M2011	Lu4-19907982	4	19907982	1683	19907982	NA	2.6766
IOD	FarmCPU	SM	IOD_M2012	Lu4-19907982	4	19907982	1683	19907982	NA	2.6766
IOD	FarmCPU	SM	IOD_M2012	Lu4-19907982	4	19907982	1683	19907982	NA	2.6766
IOD	FarmCPU	SM	IOD_M2012	Lu4-19907982	4	19907982	1683	19907982	NA	2.6766
IOD	FarmCPU	SM	IOD_M2012	Lu4-19907982	4	19907982	1683	19907982	NA	2.6766
IOD	FarmCPU	SM	IOD_S2011	Lu4-19907982	4	19907982	1683	19907982	NA	2.6766
IOD	FarmCPU	SM	IOD_S2011	Lu4-19907982	4	19907982	1683	19907982	NA	2.6766
IOD	FASTmrMLM	SM	IOD_S2011	Lu4-19907982	4	19907982	1683	19907982	NA	2.6766
IOD	FASTmrMLM	SM	IOD_S2011	Lu4-19907982	4	19907982	1683	19907982	NA	2.6766
IOD	FASTmrMLM	SM	IOD_S2011	Lu4-19907982	4	19907982	1683	19907982	NA	2.6766
IOD	FASTmrMLM	SM	IOD_S2012	Lu4-19907982	4	19907982	1683	19907982	NA	2.6766
IOD	FASTmrMLM	SM	IOD_S2012	Lu4-19907982	4	19907982	1683	19907982	NA	2.6766
IOD	FASTmrMLM	SM	IOD_S2012	Lu4-19907982	4	19907982	1683	19907982	NA	2.6766
IOD	mrMLM	SM	IOD_S2012	Lu4-19907982	4	19907982	1683	19907982	NA	2.6766
IOD	mrMLM	SM	IOD_S2012	Lu4-19907982	4	19907982	1683	19907982	NA	2.6766
IOD	mrMLM	SM	LIN_BLUEs	Lu4-19907982	4	19907982	1683	19907982	NA	2.6766
IOD	mrMLM	SM	LIN_BLUEs	Lu4-19907982	4	19907982	1683	19907982	NA	2.6766
IOD	mrMLM	SM	LIN_BLUEs	Lu4-19907982	4	19907982	1683	19907982	NA	2.6766
IOD	mrMLM	SM	LIN_BLUEs	Lu4-19907982	4	19907982	1683	19907982	NA	2.6766
IOD	pLARmEB	SM	LIN_BLUEs	Lu4-19907982	4	19907982	1683	19907982	NA	2.6766
IOD	pLARmEB	SM	LIN_M2010	Lu4-19907982	4	19907982	1683	19907982	NA	2.6766
IOD	pLARmEB	SM	LIN_M2010	Lu4-19907982	4	19907982	1683	19907982	NA	2.6766
IOD	pLARmEB	SM	LIN_M2010	Lu4-19907982	4	19907982	1683	19907982	NA	2.6766
IOD	pLARmEB	SM	LIN_M2010	Lu4-19907982	4	19907982	1683	19907982	NA	2.6766
IOD	pLARmEB	SM	LIN_M2010	Lu4-19907982	4	19907982	1683	19907982	NA	2.6766
IOD	MLM	SS	LIN_M2010	Lu4-19907982	4	19907982	1683	19907982	NA	2.6766
IOD	MLM	SS	LIN_M2011	Lu4-19907982	4	19907982	1683	19907982	NA	2.6766
LIN	RTM-GWAS	BM	LIN_M2011	Lu4-19907982	4	19907982	1683	19907982	NA	1.0597
LIN	RTM-GWAS	BM	LIN_M2011	Lu4-19907982	4	19907982	1683	19907982	NA	1.0597
LIN	RTM-GWAS	BM	LIN_M2011	Lu4-19907982	4	19907982	1683	19907982	NA	1.0597
LIN	RTM-GWAS	BM	LIN_M2011	Lu4-19907982	4	19907982	1683	19907982	NA	1.0597
LIN	RTM-GWAS	BM	LIN_M2012	Lu4-19907982	4	19907982	1683	19907982	NA	1.0597
LIN	RTM-GWAS	BM	LIN_M2012	Lu4-19907982	4	19907982	1683	19907982	NA	1.0597
LIN	RTM-GWAS	BM	LIN_M2012	Lu4-19907982	4	19907982	1683	19907982	NA	1.0597
LIN	RTM-GWAS	BM	LIN_M2012	Lu4-19907982	4	19907982	1683	19907982	NA	1.0597
LIN	RTM-GWAS	BM	LIN_S2010	Lu4-19907982	4	19907982	1683	19907982	NA	1.0597
LIN	RTM-GWAS	BM	LIN_S2010	Lu4-19907982	4	19907982	1683	19907982	NA	1.0597
LIN	RTM-GWAS	BM	LIN_S2011	Lu4-19907982	4	19907982	1683	19907982	NA	1.0597
LIN	FarmCPU	SM	LIN_S2011	Lu4-19907982	4	19907982	1683	19907982	NA	1.0597
LIN	FarmCPU	SM	LIN_S2011	Lu4-19907982	4	19907982	1683	19907982	NA	1.0597
LIN	FarmCPU	SM	LIN_S2011	Lu4-19907982	4	19907982	1683	19907982	NA	1.0597
LIN	FarmCPU	SM	LIN_S2011	Lu4-19907982	4	19907982	1683	19907982	NA	1.0597
LIN	FarmCPU	SM	LIN_S2011	Lu4-19907982	4	19907982	1683	19907982	NA	1.0597
LIN	FarmCPU	SM	LIN_S2011	Lu4-19907982	4	19907982	1683	19907982	NA	1.0597
LIN	FarmCPU	SM	LIN_S2012	Lu4-19907982	4	19907982	1683	19907982	NA	1.0597
LIN	FASTmrMLM	SM	LIN_S2012	Lu4-19907982	4	19907982	1683	19907982	NA	1.0597
LIN	FASTmrMLM	SM	LIN_S2012	Lu4-19907982	4	19907982	1683	19907982	NA	1.0597
LIN	FASTmrMLM	SM	LIN_S2012	Lu4-19907982	4	19907982	1683	19907982	NA	1.0597
LIN	FASTmrMLM	SM	LIN_S2012	Lu4-19907982	4	19907982	1683	19907982	NA	1.0597
LIN	FASTmrMLM	SM	LIO_BLUEs	Lu4-19907982	4	19907982	1683	19907982	NA	1.0597
LIN	FASTmrMLM	SM	LIO_BLUEs	Lu4-19907982	4	19907982	1683	19907982	NA	1.0597
LIN	mrMLM	SM	LIO_BLUEs	Lu4-19907982	4	19907982	1683	19907982	NA	1.0597
LIN	mrMLM	SM	LIO_BLUEs	Lu4-19907982	4	19907982	1683	19907982	NA	1.0597
LIN	mrMLM	SM	LIO_BLUEs	Lu4-19907982	4	19907982	1683	19907982	NA	1.0597
LIN	mrMLM	SM	LIO_M2010	Lu4-19907982	4	19907982	1683	19907982	NA	1.0597
LIN	mrMLM	SM	LIO_M2010	Lu4-19907982	4	19907982	1683	19907982	NA	1.0597
LIN	mrMLM	SM	LIO_M2010	Lu4-19907982	4	19907982	1683	19907982	NA	1.0597
LIN	mrMLM	SM	LIO_M2010	Lu4-19907982	4	19907982	1683	19907982	NA	1.0597
LIN	pKWmEB	SM	LIO_M2010	Lu4-19907982	4	19907982	1683	19907982	NA	1.0597
LIN	pKWmEB	SM	LIO_M2011	Lu4-19907982	4	19907982	1683	19907982	NA	1.0597
LIN	pLARmEB	SM	LIO_M2011	Lu4-19907982	4	19907982	1683	19907982	NA	1.0597
LIN	pLARmEB	SM	LIO_M2011	Lu4-19907982	4	19907982	1683	19907982	NA	1.0597
LIN	pLARmEB	SM	LIO_M2011	Lu4-19907982	4	19907982	1683	19907982	NA	1.0597
LIN	pLARmEB	SM	LIO_M2011	Lu4-19907982	4	19907982	1683	19907982	NA	1.0597
LIN	pLARmEB	SM	LIO_M2012	Lu4-19907982	4	19907982	1683	19907982	NA	1.0597
LIN	pLARmEB	SM	LIO_M2012	Lu4-19907982	4	19907982	1683	19907982	NA	1.0597
LIN	GLM	SS	LIO_M2012	Lu4-19907982	4	19907982	1683	19907982	NA	1.0597
LIN	MLM	SS	LIO_M2012	Lu4-19907982	4	19907982	1683	19907982	NA	1.0597
LIN	MLM	SS	LIO_M2012	Lu4-19907982	4	19907982	1683	19907982	NA	1.0597
LIN	MLM	SS	LIO_S2010	Lu4-19907982	4	19907982	1683	19907982	NA	1.0597
LIN	MLM	SS	LIO_S2010	Lu4-19907982	4	19907982	1683	19907982	NA	1.0597
LIN	MLM	SS	LIO_S2011	Lu4-19907982	4	19907982	1683	19907982	NA	1.0597
LIO	RTM-GWAS	BM	LIO_S2011	Lu4-19907982	4	19907982	1683	19907982	NA	0.3131
LIO	RTM-GWAS	BM	LIO_S2011	Lu4-19907982	4	19907982	1683	19907982	NA	0.3131
LIO	RTM-GWAS	BM	LIO_S2011	Lu4-19907982	4	19907982	1683	19907982	NA	0.3131
LIO	RTM-GWAS	BM	LIO_S2011	Lu4-19907982	4	19907982	1683	19907982	NA	0.3131
LIO	RTM-GWAS	BM	LIO_S2011	Lu4-19907982	4	19907982	1683	19907982	NA	0.3131
LIO	RTM-GWAS	BM	LIO_S2011	Lu4-19907982	4	19907982	1683	19907982	NA	0.3131
LIO	RTM-GWAS	BM	LIO_S2012	Lu4-19907982	4	19907982	1683	19907982	NA	0.3131
LIO	RTM-GWAS	BM	LIO_S2012	Lu4-19907982	4	19907982	1683	19907982	NA	0.3131
LIO	RTM-GWAS	BM	LIO_S2012	Lu4-19907982	4	19907982	1683	19907982	NA	0.3131
LIO	RTM-GWAS	BM	LIO_S2012	Lu4-19907982	4	19907982	1683	19907982	NA	0.3131
LIO	RTM-GWAS	BM	LIO_S2012	Lu4-19907982	4	19907982	1683	19907982	NA	0.3131
LIO	FarmCPU	SM	LIO_BLUEs	Lu4-19907982	4	19907982	1683	19907982	NA	0.3131
LIO	FarmCPU	SM	LIO_BLUEs	Lu4-19907982	4	19907982	1683	19907982	NA	0.3131
LIO	FarmCPU	SM	LIO_BLUEs	Lu4-19907982	4	19907982	1683	19907982	NA	0.3131
LIO	FarmCPU	SM	LIO_BLUEs	Lu4-19907982	4	19907982	1683	19907982	NA	0.3131
LIO	FarmCPU	SM	IOD_BLUEs	Lu4-19907982	4	19907982	1683	19907982	NA	0.3131
LIO	FarmCPU	SM	IOD_M2010	Lu4-19907982	4	19907982	1683	19907982	NA	0.3131
LIO	FarmCPU	SM	IOD_M2011	Lu4-19907982	4	19907982	1683	19907982	NA	0.3131
LIO	FarmCPU	SM	IOD_M2012	Lu4-19907982	4	19907982	1683	19907982	NA	0.3131
LIO	FASTmrMLM	SM	IOD_S2010	Lu4-19907982	4	19907982	1683	19907982	NA	0.3131
LIO	FASTmrMLM	SM	IOD_S2011	Lu4-19907982	4	19907982	1683	19907982	NA	0.3131
LIO	FASTmrMLM	SM	IOD_S2012	Lu4-19907982	4	19907982	1683	19907982	NA	0.3131
LIO	FASTmrMLM	SM	IOD_S_BLUEs	Lu4-19907982	4	19907982	1683	19907982	NA	0.3131
LIO	FASTmrMLM	SM	IOD_M_BLUEs	Lu4-19907982	4	19907982	1683	19907982	NA	0.3131
LIO	FASTmrMLM	SM	IOD_2010_BLUEs	Lu4-19907982	4	19907982	1683	19907982	NA	0.3131
LIO	FASTmrMLM	SM	IOD_2011_BLUEs	Lu4-19907982	4	19907982	1683	19907982	NA	0.3131
LIO	mrMLM	SM	IOD_2012_BLUEs	Lu4-19907982	4	19907982	1683	19907982	NA	0.3131
LIO	mrMLM	SM	LIN_BLUEs	Lu4-19907982	4	19907982	1683	19907982	NA	0.3131
LIO	mrMLM	SM	LIN_M2010	Lu4-19907982	4	19907982	1683	19907982	NA	0.3131
LIO	mrMLM	SM	LIN_M2011	Lu4-19907982	4	19907982	1683	19907982	NA	0.3131
LIO	mrMLM	SM	LIN_M2012	Lu4-19907982	4	19907982	1683	19907982	NA	0.3131
LIO	mrMLM	SM	LIN_S2011	Lu4-19907982	4	19907982	1683	19907982	NA	0.3131
LIO	mrMLM	SM	LIN_S2012	Lu4-19907982	4	19907982	1683	19907982	NA	0.3131
LIO	mrMLM	SM	LIN_S_BLUEs	Lu4-19907982	4	19907982	1683	19907982	NA	0.3131
LIO	pKWmEB	SM	LIN_M_BLUEs	Lu4-19907982	4	19907982	1683	19907982	NA	0.3131
LIO	pLARmEB	SM	LIN_2010_BLUEs	Lu4-19907982	4	19907982	1683	19907982	NA	0.3131
LIO	pLARmEB	SM	LIN_2011_BLUEs	Lu4-19907982	4	19907982	1683	19907982	NA	0.3131
LIO	pLARmEB	SM	LIN_2012_BLUEs	Lu4-19907982	4	19907982	1683	19907982	NA	0.3131
LIO	pLARmEB	SM	LIO_BLUEs	Lu4-19907982	4	19907982	1683	19907982	NA	0.3131
LIO	pLARmEB	SM	LIO_M2010	Lu4-19907982	4	19907982	1683	19907982	NA	0.3131
LIO	pLARmEB	SM	LIO_M2011	Lu4-19907982	4	19907982	1683	19907982	NA	0.3131
LIO	pLARmEB	SM	LIO_M2012	Lu4-19907982	4	19907982	1683	19907982	NA	0.3131
LIO	GLM	SS	LIO_S2011	Lu4-19907982	4	19907982	1683	19907982	NA	0.3131
LIO	GLM	SS	LIO_S2012	Lu4-19907982	4	19907982	1683	19907982	NA	0.3131
LIO	MLM	SS	LIO_S_BLUEs	Lu4-19907982	4	19907982	1683	19907982	NA	0.3131
LIO	MLM	SS	LIO_M_BLUEs	Lu4-19907982	4	19907982	1683	19907982	NA	0.3131
LIO	MLM	SS	LIO_2010_BLUEs	Lu4-19907982	4	19907982	1683	19907982	NA	0.3131
LIO	MLM	SS	LIO_2011_BLUEs	Lu4-19907982	4	19907982	1683	19907982	NA	0.3131
LIO	MLM	SS	LIO_2012_BLUEs	Lu4-19907982	4	19907982	1683	19907982	NA	0.3131
PRO	RTM-GWAS	BM	PRO_2011_BLUEs	Lu4-19907982	4	19907982	1683	19907982	NA	1.1388
OIL	mrMLM	SM	OIL_M2012	Lu5-429482	5	429482	1692	429482	NA	4.7725
OIL	RTM-GWAS	BM	OIL_2012_BLUEs	Lu5-452632	5	452632	1695	452632	452882	0.3758
PRO	RTM-GWAS	BM	PRO_2009_BLUEs	Lu5-475485	5	475485	1697	475485	480976	0.6812
YLD	RTM-GWAS	BM	YLD_2009_BLUEs	Lu5-648596	5	648596	1704	648596	NA	1.344
LIN	RTM-GWAS	BM	LIN_M2010	Lu5-709462	5	709462	1707	709462	710636	0.1354
OIL	RTM-GWAS	BM	OIL_S2009	Lu5-871933	5	871933	1715	871933	NA	6.6425
DTM	ISIS EM-BLASSO	SM	DTM_M2010	Lu5-1286341	5	1286341	1722	1286341	NA	0.5758
YLD	RTM-GWAS	BM	YLD_M2009	Lu5-1286341	5	1286341	1722	1286341	NA	1.0564
OIL	RTM-GWAS	BM	OIL_S2012	Lu5-1410595	5	1410595	1727	1410595	1413286	4.1991
PRO	RTM-GWAS	BM	PRO_BLUEs	Lu5-1410595	5	1410595	1727	1410595	1413286	6.1879
PRO	RTM-GWAS	BM	PRO_S_BLUEs	Lu5-1410595	5	1410595	1727	1410595	1413286	6.1879
YLD	RTM-GWAS	BM	YLD_S2011	Lu5-1413587	5	1413587	1728	1413587	1503250	0.029
YLD	RTM-GWAS	BM	YLD_2011_BLUEs	Lu5-1503558	5	1503558	1729	1503558	NA	0.0041
DTM	RTM-GWAS	BM	PRO_BLUEs	Lu5-1597100	5	1597100	1731	1597100	NA	0.528
DTM	RTM-GWAS	BM	PRO_BLUEs	Lu5-1597100	5	1597100	1731	1597100	NA	0.528
PRO	FASTmrEMMA	SM	PRO_BLUEs	Lu5-1597100	5	1597100	1731	1597100	NA	0.8089
PRO	FASTmrEMMA	SM	PRO_BLUEs	Lu5-1597100	5	1597100	1731	1597100	NA	0.8089
PRO	FASTmrMLM	SM	PRO_M2012	Lu5-1597100	5	1597100	1731	1597100	NA	0.8089
PRO	mrMLM	SM	PRO_S2012	Lu5-1597100	5	1597100	1731	1597100	NA	0.8089
PRO	mrMLM	SM	PRO_S2012	Lu5-1597100	5	1597100	1731	1597100	NA	0.8089
PRO	pKWmEB	SM	DTM_2010_BLUEs	Lu5-1597100	5	1597100	1731	1597100	NA	0.8089
PRO	GLM	SS	DTM_2011_BLUEs	Lu5-1597100	5	1597100	1731	1597100	NA	0.8089
YLD	RTM-GWAS	BM	YLD_BLUEs	Lu5-1597100	5	1597100	1731	1597100	NA	1.8034
PRO	pKWmEB	SM	PRO_M2011	Lu5-1597116	5	1597116	1732	1597116	NA	1.7068
OIL	FASTmrMLM	SM	OIL_S2010	Lu5-1764943	5	1764943	1735	1764943	1862545	17.6413
YLD	ISIS EM-BLASSO	SM	YLD_S2011	Lu5-1764943	5	1764943	1735	1764943	1862545	0.0496
YLD	FASTmrEMMA	SM	YLD_S2011	Lu5-2165691	5	2165691	1745	2165399	2165691	0.6722
DTM	ISIS EM-BLASSO	SM	DTM_M2010	Lu5-2590235	5	2590235	1752	2590235	2598641	3.2112
DTM	pLARmEB	SM	DTM_BLUEs	Lu5-2590235	5	2590235	1752	2590235	2598641	3.2112
OIL	FarmCPU	SM	OIL_S2010	Lu5-2712147	5	2712147	1754	2712147	2732414	16.7028
OIL	ISIS EM-BLASSO	SM	OIL_S2010	Lu5-2712147	5	2712147	1754	2712147	2732414	16.7028
OIL	mrMLM	SM	OIL_S2010	Lu5-2712147	5	2712147	1754	2712147	2732414	16.7028
OIL	pKWmEB	SM	OIL_S2010	Lu5-2712147	5	2712147	1754	2712147	2732414	16.7028
YLD	RTM-GWAS	BM	YLD_2011_BLUEs	Lu5-2999913	5	2999913	1761	2999913	NA	0.6297
PRO	RTM-GWAS	BM	PRO_M2011	Lu5-3186526	5	3186526	1765	3186526	NA	1.9799
DTM	RTM-GWAS	BM	DTM_S2012	Lu5-3909915	5	3909915	1776	3909915	3909967	0.8409
DTM	RTM-GWAS	BM	DTM_S_BLUEs	Lu5-3909915	5	3909915	1776	3909915	3909967	0.8409
PRO	RTM-GWAS	BM	PRO_S2009	Lu5-3909915	5	3909915	1776	3909915	3909967	4.1695
YLD	RTM-GWAS	BM	YLD_S2012	Lu5-4274585	5	4274585	1782	4274585	4274590	0.9942
IOD	RTM-GWAS	BM	IOD_S2012	Lu5-4491636	5	4491636	1787	4491636	NA	0.8797
IOD	RTM-GWAS	BM	LIN_S2012	Lu5-4491636	5	4491636	1787	4491636	NA	0.8797
IOD	ISIS EM-BLASSO	SM	IOD_M2012	Lu5-4491636	5	4491636	1787	4491636	NA	0.8797
LIN	pLARmEB	SM	IOD_2012_BLUEs	Lu5-4491636	5	4491636	1787	4491636	NA	0.6754
LIO	RTM-GWAS	BM	LIO_S2009	Lu5-5199531	5	5199531	1811	5199531	5231501	0.63
LIO	RTM-GWAS	BM	LIO_2009_BLUEs	Lu5-5199531	5	5199531	1811	5199531	5231501	0.63
YLD	RTM-GWAS	BM	YLD_M2011	Lu5-5449124	5	5449124	1815	5449124	5478080	0.0146
LIN	RTM-GWAS	BM	LIN_2011_BLUEs	Lu5-5544474	5	5544474	1820	5542320	5544474	1.9647
DTM	RTM-GWAS	BM	DTM_M2010	Lu5-5561696	5	5561696	1822	5561696	5634179	0.3918
DTM	FASTmrMLM	SM	DTM_S2012	Lu5-5611632	5	5611632	1822	5561696	5634179	4.3033
DTM	mrMLM	SM	DTM_S2012	Lu5-5611632	5	5611632	1822	5561696	5634179	4.3033
DTM	pKWmEB	SM	DTM_S2012	Lu5-5611632	5	5611632	1822	5561696	5634179	4.3033
OIL	mrMLM	SM	OIL_M2010	Lu5-6103052	5	6103052	1830	6102761	6103052	0.0242
OIL	mrMLM	SM	OIL_M2011	Lu5-6103052	5	6103052	1830	6102761	6103052	0.0242
OIL	pLARmEB	SM	OIL_M2011	Lu5-6103052	5	6103052	1830	6102761	6103052	0.0242
YLD	RTM-GWAS	BM	YLD_M_BLUEs	Lu5-8629474	5	8629474	1853	8629474	8632045	1.7527
OIL	RTM-GWAS	BM	OIL_M2011	Lu5-9085784	5	9085784	1859	9085784	NA	1.5089
DTM	FASTmrMLM	SM	DTM_BLUEs	Lu5-9809162	5	9809162	1873	9809159	9809162	1.6808
DTM	ISIS EM-BLASSO	SM	DTM_BLUEs	Lu5-9809162	5	9809162	1873	9809159	9809162	1.6808
DTM	ISIS EM-BLASSO	SM	DTM_BLUEs	Lu5-9809162	5	9809162	1873	9809159	9809162	1.6808
DTM	mrMLM	SM	DTM_BLUEs	Lu5-9809162	5	9809162	1873	9809159	9809162	1.6808
DTM	pKWmEB	SM	DTM_BLUEs	Lu5-9809162	5	9809162	1873	9809159	9809162	1.6808
DTM	pKWmEB	SM	DTM_BLUEs	Lu5-9809162	5	9809162	1873	9809159	9809162	1.6808
DTM	pLARmEB	SM	DTM_BLUEs	Lu5-9809162	5	9809162	1873	9809159	9809162	1.6808
DTM	pLARmEB	SM	DTM_BLUEs	Lu5-9809162	5	9809162	1873	9809159	9809162	1.6808
LIN	RTM-GWAS	BM	LIN_S2009	Lu5-9888945	5	9888945	1874	9888945	9959650	7.5157
OIL	RTM-GWAS	BM	OIL_S2011	Lu5-12054076	5	12054076	1902	12054076	12060609	3.5649
LIN	mrMLM	SM	LIN_M2012	Lu5-12061283	5	12061283	1903	12060625	12061283	9.6105
LIN	RTM-GWAS	BM	LIN_M2011	Lu5-12112483	5	12112483	1905	12092101	12181348	3.4953
LIO	RTM-GWAS	BM	LIO_2012_BLUEs	Lu5-12112483	5	12112483	1905	12092101	12181348	3.0558
LIN	FASTmrMLM	SM	LIN_M2012	Lu5-12290010	5	12290010	1907	12191694	12290195	3.3
LIO	FASTmrMLM	SM	LIO_M2012	Lu5-12290010	5	12290010	1907	12191694	12290195	3.0787
IOD	ISIS EM-BLASSO	SM	IOD_S2012	Lu5-12292755	5	12292755	1908	12292247	12293030	0.2586
LIN	FASTmrEMMA	SM	LIN_M2012	Lu5-12292755	5	12292755	1908	12292247	12293030	0.026
LIN	FASTmrEMMA	SM	LIN_S2012	Lu5-12292755	5	12292755	1908	12292247	12293030	0.026
LIO	FASTmrEMMA	SM	LIO_S2012	Lu5-12292755	5	12292755	1908	12292247	12293030	0.0175
LIO	pKWmEB	SM	LIO_S2012	Lu5-12292755	5	12292755	1908	12292247	12293030	0.0175
LIO	pKWmEB	SM	LIO_M2012	Lu5-13786907	5	13786907	1921	13786907	13795587	2.0358
LIO	FarmCPU	SM	LIO_M2011	Lu5-13914957	5	13914957	1928	13914957	14007458	1.4295
DTM	RTM-GWAS	BM	DTM_M2010	Lu5-14260068	5	14260068	1934	14191352	14262687	2.4299
DTM	RTM-GWAS	BM	DTM_S_BLUEs	Lu5-14260068	5	14260068	1934	14191352	14262687	2.4299
DTM	RTM-GWAS	BM	DTM_2010_BLUEs	Lu5-14260068	5	14260068	1934	14191352	14262687	2.4299
DTM	RTM-GWAS	BM	DTM_M2011	Lu5-14587855	5	14587855	1938	14587855	NA	5.4773
OIL	RTM-GWAS	BM	OIL_S2010	Lu5-14972573	5	14972573	1943	14972573	NA	12.0665
LIO	RTM-GWAS	BM	LIO_S2009	Lu5-15031356	5	15031356	1948	15031356	15031705	4.0592
LIO	FASTmrMLM	SM	LIO_M2010	Lu5-15234863	5	15234863	1951	15231146	15246522	0.7298
LIO	mrMLM	SM	LIO_M2010	Lu5-15234863	5	15234863	1951	15231146	15246522	0.7298
LIN	RTM-GWAS	BM	LIN_S2011	Lu5-15263752	5	15263752	1954	15263752	15347504	0.0851
LIO	ISIS EM-BLASSO	SM	LIO_M2010	Lu5-15308119	5	15308119	1954	15263752	15347504	0.8116
DTM	pKWmEB	SM	DTM_M2010	Lu5-15449727	5	15449727	1955	15449727	15454038	0.1454
PRO	RTM-GWAS	BM	PRO_BLUEs	Lu5-15467717	5	15467717	1956	15467717	15485948	3.4788
PRO	RTM-GWAS	BM	PRO_S_BLUEs	Lu5-15467717	5	15467717	1956	15467717	15485948	3.4788
YLD	RTM-GWAS	BM	YLD_M2012	Lu5-15554785	5	15554785	1959	15554785	NA	0.9722
OIL	FarmCPU	SM	OIL_BLUEs	Lu5-15703437	5	15703437	1961	15703416	15795432	35.3219
OIL	FASTmrMLM	SM	OIL_BLUEs	Lu5-15703437	5	15703437	1961	15703416	15795432	35.3219
OIL	mrMLM	SM	OIL_M2010	Lu5-15703437	5	15703437	1961	15703416	15795432	35.3219
OIL	mrMLM	SM	OIL_M2010	Lu5-15703437	5	15703437	1961	15703416	15795432	35.3219
OIL	mrMLM	SM	OIL_M2011	Lu5-15703437	5	15703437	1961	15703416	15795432	35.3219
OIL	mrMLM	SM	OIL_S2011	Lu5-15703437	5	15703437	1961	15703416	15795432	35.3219
OIL	GLM	SS	OIL_S2012	Lu5-15703437	5	15703437	1961	15703416	15795432	35.3219
YLD	RTM-GWAS	BM	YLD_BLUEs	Lu5-16085685	5	16085685	1966	16085685	16183062	0.7843
DTM	RTM-GWAS	BM	DTM_M2010	Lu5-16326823	5	16326823	1968	16326823	NA	0.2298
DTM	RTM-GWAS	BM	DTM_2010_BLUEs	Lu5-16326823	5	16326823	1968	16326823	NA	0.2298
PRO	FarmCPU	SM	PRO_BLUEs	Lu5-16412023	5	16412023	1969	16412023	16427758	0.6175
PRO	RTM-GWAS	BM	PRO_M2011	Lu5-16422893	5	16422893	1969	16412023	16427758	1.4893
YLD	RTM-GWAS	BM	YLD_M2011	Lu5-16474014	5	16474014	1970	16427789	16515549	0.5022
YLD	RTM-GWAS	BM	YLD_2011_BLUEs	Lu5-16474014	5	16474014	1970	16427789	16515549	0.5022
LIO	RTM-GWAS	BM	LIO_2009_BLUEs	Lu5-16696872	5	16696872	1974	16696849	16696872	4.5954
LIO	pLARmEB	SM	LIO_S2009	Lu5-16837709	5	16837709	1978	16837447	16849728	3.3154
DTM	RTM-GWAS	BM	DTM_S2011	Lu5-16851401	5	16851401	1979	16851401	16866530	0.3849
YLD	RTM-GWAS	BM	YLD_BLUEs	Lu5-16911471	5	16911471	1980	16867120	16911471	1.357
YLD	pLARmEB	SM	YLD_2011_BLUEs	Lu5-16911471	5	16911471	1980	16867120	16911471	1.357
YLD	RTM-GWAS	BM	YLD_2010_BLUEs	Lu5-17037557	5	17037557	1983	17037557	NA	12.0786
PRO	RTM-GWAS	BM	PRO_S2011	Lu5-17353628	5	17353628	1990	17353628	NA	26.5495
DTM	RTM-GWAS	BM	DTM_S2011	Lu6-4689	6	4689	1992	4689	74282	0.1876
YLD	RTM-GWAS	BM	YLD_S2010	Lu6-345578	6	345578	2000	345578	NA	0.2487
YLD	RTM-GWAS	BM	YLD_2010_BLUEs	Lu6-345578	6	345578	2000	345578	NA	0.2487
PRO	RTM-GWAS	BM	PRO_M2011	Lu6-731689	6	731689	2009	731689	NA	13.1957
PRO	RTM-GWAS	BM	PRO_2011_BLUEs	Lu6-950064	6	950064	2016	950064	950072	1.2762
LIN	RTM-GWAS	BM	LIN_2012_BLUEs	Lu6-1124018	6	1124018	2019	1124018	NA	2.051
LIO	RTM-GWAS	BM	LIO_M2011	Lu6-1124018	6	1124018	2019	1124018	NA	1.7677
LIO	RTM-GWAS	BM	LIO_M2012	Lu6-1124018	6	1124018	2019	1124018	NA	1.7677
LIO	RTM-GWAS	BM	LIO_2012_BLUEs	Lu6-1124018	6	1124018	2019	1124018	NA	1.7677
OIL	RTM-GWAS	BM	OIL_S2009	Lu6-1236612	6	1236612	2020	1236582	1293048	4.8007
DTM	RTM-GWAS	BM	DTM_BLUEs	Lu6-1465764	6	1465764	2023	1465764	NA	0.0744
OIL	RTM-GWAS	BM	OIL_2010_BLUEs	Lu6-2028084	6	2028084	2035	2022035	2028084	1.1018
PRO	RTM-GWAS	BM	PRO_BLUEs	Lu6-2856026	6	2856026	2044	2856026	NA	0.3719
PRO	pLARmEB	SM	PRO_M2012	Lu6-3103480	6	3103480	2048	3103480	3114355	0.3971
IOD	pLARmEB	SM	IOD_M2012	Lu6-3261054	6	3261054	2050	3261054	NA	5.6774
YLD	RTM-GWAS	BM	YLD_2012_BLUEs	Lu6-3275814	6	3275814	2051	3275814	NA	5.5959
YLD	RTM-GWAS	BM	YLD_S2010	Lu6-3489384	6	3489384	2054	3489384	3492874	1.0188
OIL	RTM-GWAS	BM	OIL_M2009	Lu6-3758461	6	3758461	2058	3758461	NA	5.0391
PRO	RTM-GWAS	BM	PRO_2009_BLUEs	Lu6-3821683	6	3821683	2064	3821683	3846471	5.1605
OIL	ISIS EM-BLASSO	SM	OIL_S2010	Lu6-3963362	6	3963362	2065	3963362	3969470	2.1389
OIL	ISIS EM-BLASSO	SM	OIL_BLUEs	Lu6-3969470	6	3969470	2065	3963362	3969470	1.6665
OIL	pKWmEB	SM	OIL_M2010	Lu6-4320692	6	4320692	2071	4320692	4321430	5.8922
OIL	pKWmEB	SM	OIL_S2010	Lu6-4320692	6	4320692	2071	4320692	4321430	5.8922
YLD	RTM-GWAS	BM	YLD_2010_BLUEs	Lu6-4351621	6	4351621	2072	4351621	NA	7.767
YLD	RTM-GWAS	BM	YLD_S2010	Lu6-4394290	6	4394290	2073	4394290	4462901	1.2144
LIN	RTM-GWAS	BM	LIN_2009_BLUEs	Lu6-4467170	6	4467170	2075	4467170	NA	0.1483
PRO	RTM-GWAS	BM	PRO_S2011	Lu6-4657038	6	4657038	2078	4657038	NA	1.9141
YLD	RTM-GWAS	BM	YLD_2011_BLUEs	Lu6-5361280	6	5361280	2087	5361280	5374478	0.0026
PRO	RTM-GWAS	BM	PRO_2009_BLUEs	Lu6-5424542	6	5424542	2089	5424542	NA	6.0177
OIL	FASTmrMLM	SM	OIL_S2010	Lu6-5544859	6	5544859	2093	5544859	NA	2.4652
DTM	RTM-GWAS	BM	DTM_M2010	Lu6-5883744	6	5883744	2101	5883744	NA	0.5316
YLD	RTM-GWAS	BM	YLD_M2010	Lu6-5883744	6	5883744	2101	5883744	NA	0.3995
YLD	RTM-GWAS	BM	YLD_M2011	Lu6-5883744	6	5883744	2101	5883744	NA	0.3995
YLD	RTM-GWAS	BM	YLD_2010_BLUEs	Lu6-5883744	6	5883744	2101	5883744	NA	0.3995
DTM	RTM-GWAS	BM	DTM_S2012	Lu6-6760017	6	6760017	2111	6760017	NA	0.5128
OIL	RTM-GWAS	BM	OIL_M2010	Lu6-7533769	6	7533769	2125	7533769	7534888	7.9275
YLD	RTM-GWAS	BM	YLD_M2011	Lu6-7900652	6	7900652	2136	7900652	7916150	0.8408
DTM	RTM-GWAS	BM	DTM_2010_BLUEs	Lu6-8084165	6	8084165	2140	8084165	NA	0.0176
YLD	RTM-GWAS	BM	YLD_M2011	Lu6-8084165	6	8084165	2140	8084165	NA	0.0355
YLD	RTM-GWAS	BM	YLD_2011_BLUEs	Lu6-8084165	6	8084165	2140	8084165	NA	0.0355
YLD	RTM-GWAS	BM	YLD_S2011	Lu6-8226132	6	8226132	2143	8226132	NA	0.6525
IOD	RTM-GWAS	BM	IOD_2009_BLUEs	Lu6-8272400	6	8272400	2145	8272400	NA	0.225
IOD	RTM-GWAS	BM	IOD_S2010	Lu6-8400095	6	8400095	2148	8400095	NA	1.5667
IOD	RTM-GWAS	BM	IOD_2010_BLUEs	Lu6-8400095	6	8400095	2148	8400095	NA	1.5667
LIO	RTM-GWAS	BM	LIO_2009_BLUEs	Lu6-8606878	6	8606878	2155	8606878	8634081	0.6325
YLD	RTM-GWAS	BM	YLD_2010_BLUEs	Lu6-9279552	6	9279552	2175	9279552	NA	1.9216
DTM	RTM-GWAS	BM	DTM_M2010	Lu6-9526705	6	9526705	2192	9526705	NA	0.3512
LIO	RTM-GWAS	BM	LIO_M2009	Lu6-9526705	6	9526705	2192	9526705	NA	0.5823
IOD	FarmCPU	SM	IOD_BLUEs	Lu6-9538417	6	9538417	2194	9538417	NA	0.0123
IOD	FASTmrEMMA	SM	IOD_BLUEs	Lu6-9538417	6	9538417	2194	9538417	NA	0.0123
IOD	FASTmrEMMA	SM	IOD_M2010	Lu6-9538417	6	9538417	2194	9538417	NA	0.0123
IOD	FASTmrMLM	SM	IOD_M2011	Lu6-9538417	6	9538417	2194	9538417	NA	0.0123
IOD	FASTmrMLM	SM	IOD_M2011	Lu6-9538417	6	9538417	2194	9538417	NA	0.0123
IOD	FASTmrMLM	SM	IOD_M2012	Lu6-9538417	6	9538417	2194	9538417	NA	0.0123
IOD	FASTmrMLM	SM	IOD_M2012	Lu6-9538417	6	9538417	2194	9538417	NA	0.0123
IOD	FASTmrMLM	SM	IOD_M2012	Lu6-9538417	6	9538417	2194	9538417	NA	0.0123
IOD	FASTmrMLM	SM	IOD_S2010	Lu6-9538417	6	9538417	2194	9538417	NA	0.0123
IOD	FASTmrMLM	SM	IOD_S2010	Lu6-9538417	6	9538417	2194	9538417	NA	0.0123
IOD	pLARmEB	SM	IOD_S2011	Lu6-9538417	6	9538417	2194	9538417	NA	0.0123
IOD	pLARmEB	SM	IOD_S2012	Lu6-9538417	6	9538417	2194	9538417	NA	0.0123
IOD	pLARmEB	SM	IOD_S2012	Lu6-9538417	6	9538417	2194	9538417	NA	0.0123
LIN	FASTmrEMMA	SM	LIN_BLUEs	Lu6-9538417	6	9538417	2194	9538417	NA	0.5858
LIN	FASTmrEMMA	SM	LIN_BLUEs	Lu6-9538417	6	9538417	2194	9538417	NA	0.5858
LIN	FASTmrEMMA	SM	LIN_BLUEs	Lu6-9538417	6	9538417	2194	9538417	NA	0.5858
LIN	FASTmrEMMA	SM	LIN_M2010	Lu6-9538417	6	9538417	2194	9538417	NA	0.5858
LIN	FASTmrMLM	SM	LIN_M2010	Lu6-9538417	6	9538417	2194	9538417	NA	0.5858
LIN	FASTmrMLM	SM	LIN_M2011	Lu6-9538417	6	9538417	2194	9538417	NA	0.5858
LIN	FASTmrMLM	SM	LIN_M2011	Lu6-9538417	6	9538417	2194	9538417	NA	0.5858
LIN	FASTmrMLM	SM	LIN_M2011	Lu6-9538417	6	9538417	2194	9538417	NA	0.5858
LIN	FASTmrMLM	SM	LIN_M2012	Lu6-9538417	6	9538417	2194	9538417	NA	0.5858
LIN	FASTmrMLM	SM	LIN_M2012	Lu6-9538417	6	9538417	2194	9538417	NA	0.5858
LIN	pLARmEB	SM	LIN_M2012	Lu6-9538417	6	9538417	2194	9538417	NA	0.5858
LIN	pLARmEB	SM	LIN_S2010	Lu6-9538417	6	9538417	2194	9538417	NA	0.5858
LIN	pLARmEB	SM	LIN_S2011	Lu6-9538417	6	9538417	2194	9538417	NA	0.5858
LIN	pLARmEB	SM	LIN_S2012	Lu6-9538417	6	9538417	2194	9538417	NA	0.5858
LIO	FASTmrEMMA	SM	LIO_BLUEs	Lu6-9538417	6	9538417	2194	9538417	NA	1.5016
LIO	FASTmrEMMA	SM	LIO_BLUEs	Lu6-9538417	6	9538417	2194	9538417	NA	1.5016
LIO	FASTmrEMMA	SM	LIO_BLUEs	Lu6-9538417	6	9538417	2194	9538417	NA	1.5016
LIO	FASTmrEMMA	SM	LIO_M2010	Lu6-9538417	6	9538417	2194	9538417	NA	1.5016
LIO	FASTmrMLM	SM	LIO_M2010	Lu6-9538417	6	9538417	2194	9538417	NA	1.5016
LIO	FASTmrMLM	SM	LIO_M2011	Lu6-9538417	6	9538417	2194	9538417	NA	1.5016
LIO	FASTmrMLM	SM	LIO_M2011	Lu6-9538417	6	9538417	2194	9538417	NA	1.5016
LIO	FASTmrMLM	SM	LIO_M2011	Lu6-9538417	6	9538417	2194	9538417	NA	1.5016
LIO	FASTmrMLM	SM	LIO_M2012	Lu6-9538417	6	9538417	2194	9538417	NA	1.5016
LIO	FASTmrMLM	SM	LIO_S2010	Lu6-9538417	6	9538417	2194	9538417	NA	1.5016
LIO	pLARmEB	SM	LIO_S2011	Lu6-9538417	6	9538417	2194	9538417	NA	1.5016
LIO	pLARmEB	SM	LIO_S2012	Lu6-9538417	6	9538417	2194	9538417	NA	1.5016
LIO	pLARmEB	SM	LIO_S2012	Lu6-9538417	6	9538417	2194	9538417	NA	1.5016
LIO	pLARmEB	SM	LIO_BLUEs	Lu6-9538417	6	9538417	2194	9538417	NA	1.5016
LIO	pLARmEB	SM	LIO_BLUEs	Lu6-9538417	6	9538417	2194	9538417	NA	1.5016
LIO	pLARmEB	SM	LIO_BLUEs	Lu6-9538417	6	9538417	2194	9538417	NA	1.5016
IOD	RTM-GWAS	BM	IOD_2012_BLUEs	Lu6-9584165	6	9584165	2195	9584165	NA	0.2708
DTM	RTM-GWAS	BM	DTM_S2011	Lu6-9712944	6	9712944	2196	9712941	9712944	1.3206
IOD	RTM-GWAS	BM	IOD_M2010	Lu6-9712983	6	9712983	2197	9712983	NA	0.7011
IOD	mrMLM	SM	LIO_M2010	Lu6-9712983	6	9712983	2197	9712983	NA	0.7011
LIO	mrMLM	SM	IOD_S2010	Lu6-9712983	6	9712983	2197	9712983	NA	0.7433
IOD	RTM-GWAS	BM	IOD_2009_BLUEs	Lu6-9784575	6	9784575	2200	9784575	NA	1.1487
LIO	RTM-GWAS	BM	LIO_M2012	Lu6-9917622	6	9917622	2202	9917622	NA	2.5867
PRO	RTM-GWAS	BM	PRO_S_BLUEs	Lu6-10041207	6	10041207	2203	10041207	10047660	1.1139
PRO	RTM-GWAS	BM	PRO_2009_BLUEs	Lu6-10041207	6	10041207	2203	10041207	10047660	1.1139
OIL	RTM-GWAS	BM	OIL_S2009	Lu6-10455644	6	10455644	2217	10455644	NA	0.108
LIN	RTM-GWAS	BM	LIN_M2009	Lu6-10456313	6	10456313	2218	10456313	NA	0.0132
DTM	RTM-GWAS	BM	DTM_S2012	Lu6-10675945	6	10675945	2226	10675945	NA	0
OIL	RTM-GWAS	BM	OIL_S_BLUEs	Lu6-11226632	6	11226632	2234	11226632	NA	12.6359
DTM	RTM-GWAS	BM	DTM_M2012	Lu6-11267502	6	11267502	2238	11267502	NA	1.7582
PRO	RTM-GWAS	BM	PRO_M2012	Lu6-11419719	6	11419719	2241	11419719	11498878	0.8559
YLD	RTM-GWAS	BM	YLD_BLUEs	Lu6-11578975	6	11578975	2242	11578975	NA	0.4487
LIN	RTM-GWAS	BM	LIN_2009_BLUEs	Lu6-11868067	6	11868067	2248	11868067	11883097	0.1635
PRO	RTM-GWAS	BM	PRO_S_BLUEs	Lu6-12103970	6	12103970	2251	12103970	NA	9.6652
YLD	RTM-GWAS	BM	YLD_S2011	Lu6-12103970	6	12103970	2251	12103970	NA	4.7163
IOD	RTM-GWAS	BM	IOD_M2009	Lu6-12270627	6	12270627	2254	12270614	12270627	1.7628
LIN	RTM-GWAS	BM	LIN_M2009	Lu6-12270627	6	12270627	2254	12270614	12270627	0.7256
OIL	FASTmrMLM	SM	OIL_BLUEs	Lu6-12508927	6	12508927	2257	12508927	NA	0.486
OIL	FASTmrMLM	SM	OIL_BLUEs	Lu6-12508927	6	12508927	2257	12508927	NA	0.486
OIL	ISIS EM-BLASSO	SM	OIL_BLUEs	Lu6-12508927	6	12508927	2257	12508927	NA	0.486
OIL	ISIS EM-BLASSO	SM	OIL_M2011	Lu6-12508927	6	12508927	2257	12508927	NA	0.486
OIL	mrMLM	SM	OIL_M2011	Lu6-12508927	6	12508927	2257	12508927	NA	0.486
OIL	mrMLM	SM	OIL_M2011	Lu6-12508927	6	12508927	2257	12508927	NA	0.486
OIL	pLARmEB	SM	OIL_M2011	Lu6-12508927	6	12508927	2257	12508927	NA	0.486
OIL	pLARmEB	SM	OIL_M2012	Lu6-12508927	6	12508927	2257	12508927	NA	0.486
OIL	pLARmEB	SM	OIL_M2012	Lu6-12508927	6	12508927	2257	12508927	NA	0.486
OIL	pKWmEB	SM	OIL_M2012	Lu6-12754725	6	12754725	2260	12671951	12766817	2.4848
IOD	RTM-GWAS	BM	IOD_2012_BLUEs	Lu6-13431066	6	13431066	2280	13431066	13431146	4.598
IOD	RTM-GWAS	BM	IOD_S2011	Lu6-13572758	6	13572758	2284	13572758	13575647	0.0148
LIN	RTM-GWAS	BM	LIN_2011_BLUEs	Lu6-13572758	6	13572758	2284	13572758	13575647	0.2795
IOD	FarmCPU	SM	IOD_BLUEs	Lu6-13575647	6	13575647	2284	13572758	13575647	0.0843
IOD	FarmCPU	SM	IOD_BLUEs	Lu6-13575647	6	13575647	2284	13572758	13575647	0.0843
IOD	FarmCPU	SM	IOD_M2010	Lu6-13575647	6	13575647	2284	13572758	13575647	0.0843
IOD	pLARmEB	SM	IOD_M2011	Lu6-13575647	6	13575647	2284	13572758	13575647	0.0843
IOD	pLARmEB	SM	IOD_S2011	Lu6-13575647	6	13575647	2284	13572758	13575647	0.0843
LIN	FarmCPU	SM	LIN_BLUEs	Lu6-13575647	6	13575647	2284	13572758	13575647	0.3673
LIN	FarmCPU	SM	LIN_M2010	Lu6-13575647	6	13575647	2284	13572758	13575647	0.3673
LIN	FarmCPU	SM	LIN_M2010	Lu6-13575647	6	13575647	2284	13572758	13575647	0.3673
LIN	FarmCPU	SM	LIN_M2011	Lu6-13575647	6	13575647	2284	13572758	13575647	0.3673
LIN	pLARmEB	SM	LIN_S2010	Lu6-13575647	6	13575647	2284	13572758	13575647	0.3673
LIO	FarmCPU	SM	LIO_S2010	Lu6-13575647	6	13575647	2284	13572758	13575647	0.7406
IOD	RTM-GWAS	BM	IOD_2011_BLUEs	Lu6-13798843	6	13798843	2292	13785306	13798881	0.5968
IOD	RTM-GWAS	BM	IOD_2012_BLUEs	Lu6-13798843	6	13798843	2292	13785306	13798881	0.5968
LIN	RTM-GWAS	BM	LIN_2012_BLUEs	Lu6-13798843	6	13798843	2292	13785306	13798881	0.2907
OIL	FASTmrEMMA	SM	OIL_S2011	Lu6-13798852	6	13798852	2292	13785306	13798881	5.1017
OIL	FASTmrMLM	SM	OIL_S2011	Lu6-13798852	6	13798852	2292	13785306	13798881	5.1017
PRO	RTM-GWAS	BM	PRO_S2011	Lu6-13817342	6	13817342	2294	13817300	13817342	26.1538
OIL	RTM-GWAS	BM	OIL_M2009	Lu6-13907986	6	13907986	2296	13878760	13917753	5.1422
LIO	RTM-GWAS	BM	LIO_M2009	Lu6-13941568	6	13941568	2299	13941568	13946507	4.2972
LIN	RTM-GWAS	BM	LIN_M_BLUEs	Lu6-14055445	6	14055445	2306	14013373	14058705	0.062
LIO	RTM-GWAS	BM	LIO_2012_BLUEs	Lu6-14055445	6	14055445	2306	14013373	14058705	0.086
IOD	RTM-GWAS	BM	IOD_2012_BLUEs	Lu6-14339478	6	14339478	2328	14339478	NA	1.3029
LIO	RTM-GWAS	BM	LIO_M2012	Lu6-14339478	6	14339478	2328	14339478	NA	0.5089
YLD	RTM-GWAS	BM	YLD_S2009	Lu6-14371548	6	14371548	2331	14358276	14371548	9.7168
OIL	RTM-GWAS	BM	OIL_S2010	Lu6-14728481	6	14728481	2341	14728481	NA	6.6496
PRO	RTM-GWAS	BM	PRO_S_BLUEs	Lu6-14936754	6	14936754	2345	14936754	14936950	17.7306
YLD	RTM-GWAS	BM	YLD_M2009	Lu6-15230576	6	15230576	2354	15230576	NA	0.8298
PRO	RTM-GWAS	BM	PRO_S2012	Lu6-15346879	6	15346879	2359	15338175	15346879	10.0822
PRO	RTM-GWAS	BM	PRO_M2012	Lu6-15455790	6	15455790	2361	15453743	15469585	16.5964
IOD	RTM-GWAS	BM	IOD_2012_BLUEs	Lu6-15588785	6	15588785	2364	15588785	NA	4.3118
LIN	RTM-GWAS	BM	LIN_S2012	Lu6-15588785	6	15588785	2364	15588785	NA	3.1175
LIO	RTM-GWAS	BM	LIO_M2011	Lu6-15588785	6	15588785	2364	15588785	NA	2.3252
LIO	RTM-GWAS	BM	LIO_M2012	Lu6-15588785	6	15588785	2364	15588785	NA	2.3252
LIO	RTM-GWAS	BM	LIO_S2012	Lu6-15588785	6	15588785	2364	15588785	NA	2.3252
LIO	RTM-GWAS	BM	LIO_2012_BLUEs	Lu6-15588785	6	15588785	2364	15588785	NA	2.3252
OIL	RTM-GWAS	BM	OIL_S2012	Lu6-15592255	6	15592255	2365	15592255	NA	0.1778
IOD	RTM-GWAS	BM	IOD_S2012	Lu6-15623510	6	15623510	2367	15623510	NA	4.7685
IOD	mrMLM	SM	IOD_S2012	Lu6-15623510	6	15623510	2367	15623510	NA	4.7685
IOD	pLARmEB	SM	LIN_M2012	Lu6-15623510	6	15623510	2367	15623510	NA	4.7685
LIN	ISIS EM-BLASSO	SM	LIN_S2012	Lu6-15623510	6	15623510	2367	15623510	NA	3.5391
LIN	mrMLM	SM	LIO_S2012	Lu6-15623510	6	15623510	2367	15623510	NA	3.5391
LIO	mrMLM	SM	IOD_M2011	Lu6-15623510	6	15623510	2367	15623510	NA	2.7282
IOD	RTM-GWAS	BM	IOD_M2012	Lu6-15719166	6	15719166	2371	15719166	NA	5.4424
LIN	RTM-GWAS	BM	LIN_M2012	Lu6-15719166	6	15719166	2371	15719166	NA	4.0885
YLD	RTM-GWAS	BM	YLD_2011_BLUEs	Lu6-16016632	6	16016632	2377	16016632	NA	0.2815
LIN	RTM-GWAS	BM	LIN_S2009	Lu6-16192475	6	16192475	2383	16192475	16196079	0.1164
LIN	pLARmEB	SM	LIN_S2009	Lu6-16196079	6	16196079	2383	16192475	16196079	1.8929
OIL	RTM-GWAS	BM	OIL_M2009	Lu6-16514180	6	16514180	2387	16514180	NA	5.2542
YLD	RTM-GWAS	BM	YLD_S2009	Lu6-16514180	6	16514180	2387	16514180	NA	0.272
YLD	RTM-GWAS	BM	YLD_2009_BLUEs	Lu6-16514180	6	16514180	2387	16514180	NA	0.272
OIL	RTM-GWAS	BM	OIL_M2009	Lu6-17236031	6	17236031	2398	17236028	17236031	20.4807
YLD	RTM-GWAS	BM	YLD_2009_BLUEs	Lu6-17236031	6	17236031	2398	17236028	17236031	1.1011
OIL	RTM-GWAS	BM	OIL_M2009	Lu6-17410318	6	17410318	2401	17410318	NA	0.9017
YLD	RTM-GWAS	BM	YLD_M2012	Lu6-17410318	6	17410318	2401	17410318	NA	7.3513
LIN	RTM-GWAS	BM	LIN_S2010	Lu6-17447767	6	17447767	2403	17447482	17466354	0.1148
LIO	RTM-GWAS	BM	LIO_S2010	Lu6-17447767	6	17447767	2403	17447482	17466354	0.028
LIO	RTM-GWAS	BM	LIO_2010_BLUEs	Lu6-17447767	6	17447767	2403	17447482	17466354	0.028
LIO	pLARmEB	SM	LIO_M2009	Lu6-17653192	6	17653192	2405	17653192	17654723	3.3524
LIO	pLARmEB	SM	LIO_S2009	Lu6-17653192	6	17653192	2405	17653192	17654723	3.3524
LIO	RTM-GWAS	BM	LIO_S2012	Lu6-17856524	6	17856524	2409	17856524	17905691	0.0104
LIO	FarmCPU	SM	LIO_M2012	Lu6-17857078	6	17857078	2409	17856524	17905691	12.2077
PRO	RTM-GWAS	BM	PRO_S_BLUEs	Lu7-137357	7	137357	2411	137357	138217	1.124
PRO	RTM-GWAS	BM	PRO_2009_BLUEs	Lu7-137357	7	137357	2411	137357	138217	1.124
IOD	RTM-GWAS	BM	IOD_BLUEs	Lu7-1159336	7	1159336	2426	1159336	NA	0.2117
IOD	RTM-GWAS	BM	IOD_S2011	Lu7-1159336	7	1159336	2426	1159336	NA	0.2117
IOD	RTM-GWAS	BM	IOD_2011_BLUEs	Lu7-1159336	7	1159336	2426	1159336	NA	0.2117
LIN	RTM-GWAS	BM	LIN_M2010	Lu7-1159336	7	1159336	2426	1159336	NA	0.2313
LIN	RTM-GWAS	BM	LIN_S2012	Lu7-1159336	7	1159336	2426	1159336	NA	0.2313
DTM	FarmCPU	SM	DTM_BLUEs	Lu7-1286620	7	1286620	2429	1245922	1311417	0.6106
DTM	FASTmrEMMA	SM	DTM_BLUEs	Lu7-1286620	7	1286620	2429	1245922	1311417	0.6106
DTM	pLARmEB	SM	DTM_BLUEs	Lu7-1286620	7	1286620	2429	1245922	1311417	0.6106
PRO	RTM-GWAS	BM	PRO_M2011	Lu7-1358788	7	1358788	2432	1353758	1358795	8.8564
YLD	RTM-GWAS	BM	YLD_M2011	Lu7-1883451	7	1883451	2447	1883451	NA	0.3056
YLD	RTM-GWAS	BM	YLD_S2010	Lu7-1883451	7	1883451	2447	1883451	NA	0.3056
YLD	RTM-GWAS	BM	YLD_2010_BLUEs	Lu7-1883451	7	1883451	2447	1883451	NA	0.3056
DTM	FASTmrMLM	SM	DTM_M2011	Lu7-2452107	7	2452107	2452	2452086	2466177	0.1721
IOD	RTM-GWAS	BM	IOD_M2009	Lu7-2858502	7	2858502	2456	2858502	NA	2.0021
LIN	RTM-GWAS	BM	LIN_M2009	Lu7-2858502	7	2858502	2456	2858502	NA	1.0931
PRO	RTM-GWAS	BM	PRO_M_BLUEs	Lu7-2858502	7	2858502	2456	2858502	NA	5.0043
DTM	mrMLM	SM	DTM_M2011	Lu7-2993929	7	2993929	2459	2993929	2994214	2.0733
DTM	RTM-GWAS	BM	DTM_2012_BLUEs	Lu7-3137318	7	3137318	2462	3137318	3232679	0.5311
DTM	FarmCPU	SM	DTM_BLUEs	Lu7-3201223	7	3201223	2462	3137318	3232679	1.0662
DTM	ISIS EM-BLASSO	SM	DTM_M2010	Lu7-3201223	7	3201223	2462	3137318	3232679	1.0662
DTM	ISIS EM-BLASSO	SM	DTM_M2010	Lu7-3201223	7	3201223	2462	3137318	3232679	1.0662
DTM	pKWmEB	SM	DTM_BLUEs	Lu7-3201223	7	3201223	2462	3137318	3232679	1.0662
PRO	RTM-GWAS	BM	PRO_S2011	Lu7-3273608	7	3273608	2463	3272637	3273608	0.1058
DTM	pKWmEB	SM	DTM_M2010	Lu7-3328786	7	3328786	2466	3328786	3366721	0.7741
DTM	pLARmEB	SM	DTM_M2010	Lu7-3328786	7	3328786	2466	3328786	3366721	0.7741
DTM	RTM-GWAS	BM	DTM_M2012	Lu7-3367049	7	3367049	2467	3367049	NA	1.7111
OIL	FASTmrMLM	SM	OIL_S2011	Lu7-3500827	7	3500827	2472	3500827	NA	2.1341
OIL	mrMLM	SM	OIL_S2011	Lu7-3500827	7	3500827	2472	3500827	NA	2.1341
OIL	pLARmEB	SM	OIL_S2011	Lu7-3500827	7	3500827	2472	3500827	NA	2.1341
OIL	RTM-GWAS	BM	OIL_S_BLUEs	Lu7-3677000	7	3677000	2476	3677000	NA	0.0066
DTM	RTM-GWAS	BM	DTM_BLUEs	Lu7-3792141	7	3792141	2479	3792141	3864752	0.406
IOD	RTM-GWAS	BM	IOD_M2012	Lu7-3938262	7	3938262	2480	3938262	NA	0.0066
LIN	RTM-GWAS	BM	LIN_2011_BLUEs	Lu7-3938262	7	3938262	2480	3938262	NA	0.3062
PRO	RTM-GWAS	BM	PRO_M2012	Lu7-3938262	7	3938262	2480	3938262	NA	0.0098
YLD	RTM-GWAS	BM	YLD_S2011	Lu7-4053393	7	4053393	2483	4053393	NA	8.715
LIN	RTM-GWAS	BM	LIN_S2009	Lu7-4122269	7	4122269	2484	4122269	4125103	0.1522
DTM	RTM-GWAS	BM	DTM_M2011	Lu7-4175221	7	4175221	2486	4175221	4263902	0.3438
DTM	RTM-GWAS	BM	DTM_M_BLUEs	Lu7-4175221	7	4175221	2486	4175221	4263902	0.3438
DTM	RTM-GWAS	BM	DTM_2011_BLUEs	Lu7-4175221	7	4175221	2486	4175221	4263902	0.3438
DTM	FarmCPU	SM	DTM_M2011	Lu7-4261913	7	4261913	2486	4175221	4263902	0.814
DTM	RTM-GWAS	BM	DTM_M2010	Lu7-4282710	7	4282710	2487	4282710	NA	0.0448
DTM	RTM-GWAS	BM	DTM_S_BLUEs	Lu7-4282710	7	4282710	2487	4282710	NA	0.0448
DTM	RTM-GWAS	BM	DTM_M_BLUEs	Lu7-4282710	7	4282710	2487	4282710	NA	0.0448
LIO	RTM-GWAS	BM	LIO_2009_BLUEs	Lu7-4282710	7	4282710	2487	4282710	NA	0.9093
YLD	RTM-GWAS	BM	YLD_BLUEs	Lu7-4282710	7	4282710	2487	4282710	NA	0.9982
YLD	RTM-GWAS	BM	YLD_M2009	Lu7-4282710	7	4282710	2487	4282710	NA	0.9982
YLD	RTM-GWAS	BM	YLD_S2010	Lu7-4282710	7	4282710	2487	4282710	NA	0.9982
DTM	RTM-GWAS	BM	DTM_M2010	Lu7-4283934	7	4283934	2488	4283624	4284854	2.1089
DTM	ISIS EM-BLASSO	SM	DTM_BLUEs	Lu7-4291692	7	4291692	2489	4284894	4318512	0.7397
DTM	mrMLM	SM	DTM_BLUEs	Lu7-4291692	7	4291692	2489	4284894	4318512	0.7397
DTM	pKWmEB	SM	DTM_M2011	Lu7-4291692	7	4291692	2489	4284894	4318512	0.7397
DTM	pKWmEB	SM	DTM_M2011	Lu7-4291692	7	4291692	2489	4284894	4318512	0.7397
DTM	pLARmEB	SM	DTM_BLUEs	Lu7-4291692	7	4291692	2489	4284894	4318512	0.7397
DTM	pLARmEB	SM	DTM_BLUEs	Lu7-4291692	7	4291692	2489	4284894	4318512	0.7397
DTM	RTM-GWAS	BM	DTM_BLUEs	Lu7-4295245	7	4295245	2489	4284894	4318512	0.4275
DTM	RTM-GWAS	BM	DTM_M2010	Lu7-4295245	7	4295245	2489	4284894	4318512	0.4275
DTM	RTM-GWAS	BM	DTM_M2012	Lu7-4295245	7	4295245	2489	4284894	4318512	0.4275
DTM	RTM-GWAS	BM	DTM_S2012	Lu7-4295245	7	4295245	2489	4284894	4318512	0.4275
DTM	RTM-GWAS	BM	DTM_2010_BLUEs	Lu7-4295245	7	4295245	2489	4284894	4318512	0.4275
PRO	RTM-GWAS	BM	PRO_S2009	Lu7-4419715	7	4419715	2492	4419715	NA	0.0034
PRO	RTM-GWAS	BM	PRO_S2011	Lu7-4419715	7	4419715	2492	4419715	NA	0.0034
PRO	RTM-GWAS	BM	PRO_2011_BLUEs	Lu7-4419715	7	4419715	2492	4419715	NA	0.0034
DTM	RTM-GWAS	BM	DTM_2012_BLUEs	Lu7-4425258	7	4425258	2494	4425258	4428843	0.1589
YLD	RTM-GWAS	BM	YLD_BLUEs	Lu7-4486630	7	4486630	2496	4486630	4540211	2.7075
DTM	RTM-GWAS	BM	DTM_S2012	Lu7-4650968	7	4650968	2502	4634074	4651173	0.6267
YLD	RTM-GWAS	BM	YLD_S_BLUEs	Lu7-4650968	7	4650968	2502	4634074	4651173	0.0213
YLD	RTM-GWAS	BM	YLD_2012_BLUEs	Lu7-4650968	7	4650968	2502	4634074	4651173	0.0213
PRO	RTM-GWAS	BM	PRO_M2012	Lu7-4839261	7	4839261	2508	4834185	4854083	0.9154
IOD	RTM-GWAS	BM	IOD_S_BLUEs	Lu7-5344537	7	5344537	2515	5327579	5423600	1.2618
LIN	RTM-GWAS	BM	LIN_M_BLUEs	Lu7-5344537	7	5344537	2515	5327579	5423600	1.0846
LIN	RTM-GWAS	BM	LIN_2011_BLUEs	Lu7-5432243	7	5432243	2516	5432243	5432595	1.0837
YLD	RTM-GWAS	BM	YLD_2010_BLUEs	Lu7-5432243	7	5432243	2516	5432243	5432595	1.0473
OIL	RTM-GWAS	BM	OIL_S_BLUEs	Lu7-5474936	7	5474936	2517	5474936	5475049	0.0866
YLD	RTM-GWAS	BM	YLD_2012_BLUEs	Lu7-5577197	7	5577197	2518	5491161	5577249	0.3677
YLD	RTM-GWAS	BM	YLD_2011_BLUEs	Lu7-5679219	7	5679219	2521	5679219	NA	1.2883
IOD	RTM-GWAS	BM	IOD_S2012	Lu7-5685959	7	5685959	2522	5685959	5695403	1.6406
IOD	RTM-GWAS	BM	IOD_2011_BLUEs	Lu7-5685959	7	5685959	2522	5685959	5695403	1.6406
LIN	RTM-GWAS	BM	LIN_BLUEs	Lu7-5685959	7	5685959	2522	5685959	5695403	1.2485
PRO	RTM-GWAS	BM	PRO_M_BLUEs	Lu7-5907547	7	5907547	2524	5907547	NA	0.6773
OIL	RTM-GWAS	BM	OIL_S2010	Lu7-6010455	7	6010455	2526	6009036	6010465	5.1725
OIL	RTM-GWAS	BM	OIL_2010_BLUEs	Lu7-6010455	7	6010455	2526	6009036	6010465	5.1725
PRO	RTM-GWAS	BM	PRO_M2012	Lu7-6266479	7	6266479	2528	6266479	NA	1.3331
LIN	RTM-GWAS	BM	LIN_S2009	Lu7-6510100	7	6510100	2533	6510100	6510133	0.5617
LIN	RTM-GWAS	BM	LIN_2009_BLUEs	Lu7-6510100	7	6510100	2533	6510100	6510133	0.5617
LIN	pLARmEB	SM	LIN_M2009	Lu7-6510130	7	6510130	2533	6510100	6510133	0.7139
DTM	mrMLM	SM	DTM_M2012	Lu7-6665807	7	6665807	2536	6630819	6693144	6.8956
IOD	GLM	SS	IOD_S2010	Lu7-6693144	7	6693144	2536	6630819	6693144	0.7464
IOD	RTM-GWAS	BM	IOD_M2011	Lu7-6806357	7	6806357	2538	6806318	6806357	0.2199
DTM	RTM-GWAS	BM	IOD_S2010	Lu7-6908073	7	6908073	2540	6908073	6922178	3.7081
IOD	GLM	SS	LIN_S2010	Lu7-6908073	7	6908073	2540	6908073	6922178	0.3429
LIN	GLM	SS	DTM_BLUEs	Lu7-6908073	7	6908073	2540	6908073	6922178	0.2535
YLD	RTM-GWAS	BM	YLD_S2009	Lu7-6908073	7	6908073	2540	6908073	6922178	2.0527
IOD	GLM	SS	IOD_S2010	Lu7-6908365	7	6908365	2540	6908073	6922178	0.3429
LIN	GLM	SS	LIN_S2010	Lu7-6908365	7	6908365	2540	6908073	6922178	0.2535
IOD	GLM	SS	IOD_S2010	Lu7-6908380	7	6908380	2540	6908073	6922178	0.5342
LIN	GLM	SS	LIN_S2010	Lu7-6908380	7	6908380	2540	6908073	6922178	0.426
PRO	RTM-GWAS	BM	PRO_2011_BLUEs	Lu7-7260547	7	7260547	2544	7199523	7260865	0.1301
DTM	RTM-GWAS	BM	DTM_S2012	Lu7-7304172	7	7304172	2545	7304172	7307362	0.0019
DTM	RTM-GWAS	BM	DTM_S_BLUEs	Lu7-7304172	7	7304172	2545	7304172	7307362	0.0019
YLD	RTM-GWAS	BM	YLD_M_BLUEs	Lu7-7309870	7	7309870	2546	7309870	NA	2.4737
IOD	RTM-GWAS	BM	IOD_S2010	Lu7-7870502	7	7870502	2551	7870502	NA	0.7862
OIL	RTM-GWAS	BM	OIL_S_BLUEs	Lu7-8143841	7	8143841	2554	8143841	NA	1.892
IOD	RTM-GWAS	BM	IOD_2010_BLUEs	Lu7-8340388	7	8340388	2556	8321558	8384482	0.0523
LIN	RTM-GWAS	BM	LIN_S2010	Lu7-8555674	7	8555674	2557	8555674	NA	0.1411
LIO	RTM-GWAS	BM	LIO_M2012	Lu7-8555674	7	8555674	2557	8555674	NA	0.6151
LIO	RTM-GWAS	BM	LIO_M_BLUEs	Lu7-8555674	7	8555674	2557	8555674	NA	0.6151
PRO	RTM-GWAS	BM	PRO_S2012	Lu7-8563401	7	8563401	2558	8563401	8595016	0.9154
IOD	FASTmrMLM	SM	IOD_M2011	Lu7-8621215	7	8621215	2560	8621215	NA	0.0247
LIN	RTM-GWAS	BM	LIN_S2012	Lu7-8621215	7	8621215	2560	8621215	NA	0.1567
IOD	GLM	SS	IOD_S2010	Lu7-8787114	7	8787114	2563	8787114	NA	2.2939
LIN	GLM	SS	LIN_S2010	Lu7-8787114	7	8787114	2563	8787114	NA	1.4872
LIO	GLM	SS	LIO_S2010	Lu7-8787114	7	8787114	2563	8787114	NA	0.9532
PRO	RTM-GWAS	BM	PRO_BLUEs	Lu7-9317911	7	9317911	2570	9317911	NA	0.0937
YLD	RTM-GWAS	BM	YLD_S2011	Lu7-9317911	7	9317911	2570	9317911	NA	1.6375
LIO	RTM-GWAS	BM	LIO_S2012	Lu7-9658612	7	9658612	2573	9658612	NA	0.0128
OIL	RTM-GWAS	BM	OIL_M2010	Lu7-9782022	7	9782022	2575	9782022	NA	7.7376
IOD	RTM-GWAS	BM	IOD_BLUEs	Lu7-10155422	7	10155422	2576	10155422	NA	0.1375
OIL	RTM-GWAS	BM	OIL_S2011	Lu7-10207406	7	10207406	2578	10207406	10207425	9.0086
OIL	FarmCPU	SM	OIL_S2011	Lu7-10207422	7	10207422	2578	10207406	10207425	10.3973
OIL	GLM	SS	OIL_S2011	Lu7-10207422	7	10207422	2578	10207406	10207425	10.3973
IOD	RTM-GWAS	BM	IOD_2011_BLUEs	Lu7-10791979	7	10791979	2580	10791979	NA	0.5832
IOD	RTM-GWAS	BM	IOD_2012_BLUEs	Lu7-10791979	7	10791979	2580	10791979	NA	0.5832
OIL	RTM-GWAS	BM	OIL_S2009	Lu7-10791979	7	10791979	2580	10791979	NA	3.4011
OIL	RTM-GWAS	BM	OIL_2009_BLUEs	Lu7-10791979	7	10791979	2580	10791979	NA	3.4011
IOD	GLM	SS	IOD_S2010	Lu7-10867812	7	10867812	2581	10867812	NA	0.8462
LIN	GLM	SS	LIN_S2010	Lu7-10867812	7	10867812	2581	10867812	NA	0.6982
LIO	GLM	SS	LIO_S2010	Lu7-10867812	7	10867812	2581	10867812	NA	0.5597
IOD	RTM-GWAS	BM	IOD_2012_BLUEs	Lu7-10937665	7	10937665	2583	10937665	NA	1.0111
IOD	RTM-GWAS	BM	IOD_2010_BLUEs	Lu7-10992620	7	10992620	2584	10992620	10992643	4.4015
OIL	RTM-GWAS	BM	OIL_M2009	Lu7-11649654	7	11649654	2588	11649654	11652589	0.0834
LIO	RTM-GWAS	BM	LIO_2012_BLUEs	Lu7-12202996	7	12202996	2591	12202996	NA	0.0121
OIL	RTM-GWAS	BM	OIL_2009_BLUEs	Lu7-12206943	7	12206943	2593	12206943	12207058	11.0702
YLD	RTM-GWAS	BM	YLD_M2012	Lu7-12206943	7	12206943	2593	12206943	12207058	4.0423
PRO	RTM-GWAS	BM	PRO_BLUEs	Lu7-12462610	7	12462610	2595	12462610	NA	0.0014
PRO	RTM-GWAS	BM	PRO_M2011	Lu7-12462610	7	12462610	2595	12462610	NA	0.0014
PRO	RTM-GWAS	BM	PRO_S2009	Lu7-12462610	7	12462610	2595	12462610	NA	0.0014
PRO	RTM-GWAS	BM	PRO_M2012	Lu7-12564083	7	12564083	2597	12564083	NA	3.3227
PRO	pKWmEB	SM	PRO_M2011	Lu7-12564083	7	12564083	2597	12564083	NA	3.3227
IOD	RTM-GWAS	BM	IOD_2010_BLUEs	Lu7-12620387	7	12620387	2599	12620387	12620474	2.4737
YLD	RTM-GWAS	BM	YLD_M_BLUEs	Lu7-12620387	7	12620387	2599	12620387	12620474	1.2523
YLD	RTM-GWAS	BM	YLD_M2010	Lu7-12703645	7	12703645	2600	12703645	NA	0.0649
LIN	RTM-GWAS	BM	LIN_M2011	Lu7-13330785	7	13330785	2606	13330785	NA	0.1025
LIN	RTM-GWAS	BM	LIN_S2012	Lu7-13330785	7	13330785	2606	13330785	NA	0.1025
LIO	RTM-GWAS	BM	LIO_BLUEs	Lu7-13330785	7	13330785	2606	13330785	NA	0.0281
LIO	RTM-GWAS	BM	LIO_S2012	Lu7-13330785	7	13330785	2606	13330785	NA	0.0281
IOD	GLM	SS	IOD_S2010	Lu7-13733736	7	13733736	2610	13733736	NA	0.0659
LIN	GLM	SS	LIN_S2010	Lu7-13733736	7	13733736	2610	13733736	NA	0.0122
LIO	GLM	SS	LIO_S2010	Lu7-13733736	7	13733736	2610	13733736	NA	0.1584
YLD	RTM-GWAS	BM	YLD_M2010	Lu7-13733736	7	13733736	2610	13733736	NA	0.2424
YLD	RTM-GWAS	BM	YLD_2010_BLUEs	Lu7-13733736	7	13733736	2610	13733736	NA	0.2424
IOD	RTM-GWAS	BM	IOD_M2012	Lu7-13932527	7	13932527	2614	13932527	NA	5.0179
OIL	mrMLM	SM	OIL_M2010	Lu7-14208772	7	14208772	2618	14198075	14262039	3.6001
OIL	mrMLM	SM	OIL_M2012	Lu7-14208772	7	14208772	2618	14198075	14262039	3.6001
LIO	RTM-GWAS	BM	LIO_S2009	Lu7-14511060	7	14511060	2623	14511060	14513647	7.7507
IOD	GLM	SS	IOD_BLUEs	Lu7-14541574	7	14541574	2624	14540252	14541574	5.2581
IOD	GLM	SS	IOD_S2010	Lu7-14541574	7	14541574	2624	14540252	14541574	5.2581
LIN	GLM	SS	LIN_BLUEs	Lu7-14541574	7	14541574	2624	14540252	14541574	4.4823
LIN	GLM	SS	LIN_M2010	Lu7-14541574	7	14541574	2624	14540252	14541574	4.4823
LIN	GLM	SS	LIN_M2011	Lu7-14541574	7	14541574	2624	14540252	14541574	4.4823
LIN	GLM	SS	LIN_S2010	Lu7-14541574	7	14541574	2624	14540252	14541574	4.4823
LIN	GLM	SS	LIN_S2011	Lu7-14541574	7	14541574	2624	14540252	14541574	4.4823
LIO	GLM	SS	LIO_BLUEs	Lu7-14541574	7	14541574	2624	14540252	14541574	3.8352
LIO	GLM	SS	LIO_M2010	Lu7-14541574	7	14541574	2624	14540252	14541574	3.8352
LIO	GLM	SS	LIO_M2011	Lu7-14541574	7	14541574	2624	14540252	14541574	3.8352
LIO	GLM	SS	LIO_S2010	Lu7-14541574	7	14541574	2624	14540252	14541574	3.8352
LIO	GLM	SS	LIO_S2011	Lu7-14541574	7	14541574	2624	14540252	14541574	3.8352
LIO	GLM	SS	LIO_S2012	Lu7-14541574	7	14541574	2624	14540252	14541574	3.8352
IOD	RTM-GWAS	BM	IOD_S2010	Lu7-14601869	7	14601869	2626	14601869	NA	2.8075
IOD	GLM	SS	IOD_S2010	Lu7-15055000	7	15055000	2630	15055000	15136688	0.6179
LIN	GLM	SS	LIN_S2010	Lu7-15055000	7	15055000	2630	15055000	15136688	0.7334
LIO	GLM	SS	LIO_S2010	Lu7-15055000	7	15055000	2630	15055000	15136688	0.7457
LIO	GLM	SS	LIO_S2011	Lu7-15055000	7	15055000	2630	15055000	15136688	0.7457
PRO	RTM-GWAS	BM	PRO_M2012	Lu7-15055000	7	15055000	2630	15055000	15136688	0.0308
IOD	GLM	SS	IOD_S2010	Lu7-15134859	7	15134859	2630	15055000	15136688	3.3797
LIN	GLM	SS	LIN_S2010	Lu7-15134859	7	15134859	2630	15055000	15136688	7.1177
LIO	GLM	SS	LIO_BLUEs	Lu7-15134859	7	15134859	2630	15055000	15136688	10.4494
LIO	GLM	SS	LIO_M2010	Lu7-15134859	7	15134859	2630	15055000	15136688	10.4494
LIO	GLM	SS	LIO_M2011	Lu7-15134859	7	15134859	2630	15055000	15136688	10.4494
LIO	GLM	SS	LIO_S2010	Lu7-15134859	7	15134859	2630	15055000	15136688	10.4494
LIO	GLM	SS	LIO_S2011	Lu7-15134859	7	15134859	2630	15055000	15136688	10.4494
IOD	GLM	SS	IOD_S2010	Lu7-15134873	7	15134873	2630	15055000	15136688	3.5601
LIN	GLM	SS	LIN_S2010	Lu7-15134873	7	15134873	2630	15055000	15136688	7.5032
LIO	GLM	SS	LIO_BLUEs	Lu7-15134873	7	15134873	2630	15055000	15136688	10.9984
LIO	GLM	SS	LIO_M2010	Lu7-15134873	7	15134873	2630	15055000	15136688	10.9984
LIO	GLM	SS	LIO_M2011	Lu7-15134873	7	15134873	2630	15055000	15136688	10.9984
LIO	GLM	SS	LIO_S2010	Lu7-15134873	7	15134873	2630	15055000	15136688	10.9984
LIO	GLM	SS	LIO_S2011	Lu7-15134873	7	15134873	2630	15055000	15136688	10.9984
LIN	RTM-GWAS	BM	LIN_M2009	Lu7-15308788	7	15308788	2636	15308788	15309052	1.0728
OIL	RTM-GWAS	BM	OIL_S2012	Lu7-15308788	7	15308788	2636	15308788	15309052	11.0567
OIL	RTM-GWAS	BM	OIL_2012_BLUEs	Lu7-15308788	7	15308788	2636	15308788	15309052	11.0567
IOD	GLM	SS	IOD_S2010	Lu7-15345729	7	15345729	2639	15345729	15346004	3.7697
LIN	GLM	SS	LIN_S2010	Lu7-15345729	7	15345729	2639	15345729	15346004	7.7952
LIN	GLM	SS	LIN_S2011	Lu7-15345729	7	15345729	2639	15345729	15346004	7.7952
LIO	GLM	SS	LIO_BLUEs	Lu7-15345729	7	15345729	2639	15345729	15346004	11.3332
LIO	GLM	SS	LIO_M2010	Lu7-15345729	7	15345729	2639	15345729	15346004	11.3332
LIO	GLM	SS	LIO_M2011	Lu7-15345729	7	15345729	2639	15345729	15346004	11.3332
LIO	GLM	SS	LIO_S2010	Lu7-15345729	7	15345729	2639	15345729	15346004	11.3332
LIO	GLM	SS	LIO_S2011	Lu7-15345729	7	15345729	2639	15345729	15346004	11.3332
IOD	GLM	SS	IOD_BLUEs	Lu7-15346004	7	15346004	2639	15345729	15346004	0.9101
IOD	GLM	SS	IOD_M2010	Lu7-15346004	7	15346004	2639	15345729	15346004	0.9101
IOD	GLM	SS	IOD_M2011	Lu7-15346004	7	15346004	2639	15345729	15346004	0.9101
IOD	GLM	SS	IOD_S2010	Lu7-15346004	7	15346004	2639	15345729	15346004	0.9101
IOD	GLM	SS	IOD_S2011	Lu7-15346004	7	15346004	2639	15345729	15346004	0.9101
IOD	GLM	SS	IOD_S2012	Lu7-15346004	7	15346004	2639	15345729	15346004	0.9101
LIN	GLM	SS	LIN_BLUEs	Lu7-15346004	7	15346004	2639	15345729	15346004	1.0962
LIN	GLM	SS	LIN_M2010	Lu7-15346004	7	15346004	2639	15345729	15346004	1.0962
LIN	GLM	SS	LIN_M2011	Lu7-15346004	7	15346004	2639	15345729	15346004	1.0962
LIN	GLM	SS	LIN_S2010	Lu7-15346004	7	15346004	2639	15345729	15346004	1.0962
LIN	GLM	SS	LIN_S2011	Lu7-15346004	7	15346004	2639	15345729	15346004	1.0962
LIN	GLM	SS	LIN_S2012	Lu7-15346004	7	15346004	2639	15345729	15346004	1.0962
LIO	GLM	SS	LIO_BLUEs	Lu7-15346004	7	15346004	2639	15345729	15346004	1.1421
LIO	GLM	SS	LIO_M2010	Lu7-15346004	7	15346004	2639	15345729	15346004	1.1421
LIO	GLM	SS	LIO_M2011	Lu7-15346004	7	15346004	2639	15345729	15346004	1.1421
LIO	GLM	SS	LIO_S2010	Lu7-15346004	7	15346004	2639	15345729	15346004	1.1421
LIO	GLM	SS	LIO_S2011	Lu7-15346004	7	15346004	2639	15345729	15346004	1.1421
LIO	GLM	SS	LIO_S2012	Lu7-15346004	7	15346004	2639	15345729	15346004	1.1421
IOD	GLM	SS	IOD_S2010	Lu7-15424675	7	15424675	2640	15424675	NA	2.0267
LIN	RTM-GWAS	BM	LIN_BLUEs	Lu7-15424675	7	15424675	2640	15424675	NA	2.0752
LIN	RTM-GWAS	BM	LIN_M2010	Lu7-15424675	7	15424675	2640	15424675	NA	2.0752
LIN	ISIS EM-BLASSO	SM	LIN_M2011	Lu7-15424675	7	15424675	2640	15424675	NA	2.0752
LIN	GLM	SS	LIN_M2012	Lu7-15424675	7	15424675	2640	15424675	NA	2.0752
LIN	GLM	SS	LIN_S2010	Lu7-15424675	7	15424675	2640	15424675	NA	2.0752
[truncated: 5,109 more rows]
